# Supplementary material for: [6,6′-Bis(1,1-di­methyl­eth­yl)-4,4′-dimethyl-2,2′-methyl­enediphenolato-κ2 O,O′]di­chlorido­(9H-fluoren-9-ol-κO)titanium(IV)–fluorene–diethyl ether (1/0.5/1)
Source: Acta Crystallogr Sect E Struct Rep Online. 2013 Nov 20;69(Pt 12):m673–4. doi: 10.1107/S1600536813030249 (PMC3885004; doi:10.1107/S1600536813030249)
Supplement: Supplementary file 1 [file e-69-0m673-sup1.cif]

##############################################################################
#                                                                            #
# This CIF contains the data in a paper accepted for publication in          #
# Acta Crystallographica Section E. It conforms to the requirements of       #
# Notes for Authors for Acta Crystallographica Section E, and has been       #
# peer reviewed under the auspices of the IUCr Commission on Journals.       #
#                                                                            #
# Full details of the Crystallographic Information File format               #
# are given in the paper "The Crystallographic Information File (CIF):       #
# a New Standard Archive File for Crystallography" by S. R. Hall, F. H.      #
# Allen and I. D. Brown [Acta Cryst. (1991), A47, 655-685].                  #
#                                                                            #
# The current version of the core CIF dictionary is obtainable from          #
# ftp://ftp.iucr.org/pub/cif_core.dic.                                       #
#                                                                            #
# Software is freely available for graphical display of the structure(s)     #
# in this CIF. For information consult the CIF software page                 #
# http://www.iucr.org/resources/cif/software.                                #
#                                                                            #
# This file may be used for bona fide research purposes within the           #
# scientific community so long as proper attribution is given to the journal # 
# article from which it was obtained.                                        #
#                                                                            #
##############################################################################
data_I
_audit_creation_method     SHELXL-97
_database_code_depnum_ccdc_archive     'CCDC 970238'
_chemical_name_systematic
;\
[6,6'-Bis(1,1-dimethylethyl)-4,4'-dimethyl-2,2'-methylenediphenolato-\
\k^2^<i>O</i>,<i>O</i>']dichlorido(9<i>H</i>-fluoren-9-ol-\k<i>O</i>)\
titanium(IV)--fluorene--diethyl ether (1/0.5/1)
;
_chemical_name_common     ?
_chemical_formula_moiety
                    '[Ti Cl2 (C23 H30 O2) (C13 H10 O1)], C4 H10 O, 0.5(C13 H10)'
_chemical_formula_sum     'C46.50 H55 Cl2 O4 Ti'
_chemical_formula_iupac
                      '[Ti Cl2 (C23 H30 O2) (C13 H10 O1)], C4 H10 O, 0.5C13 H10'
_chemical_formula_weight     796.71
_chemical_melting_point     ?
_symmetry_cell_setting     triclinic
_symmetry_space_group_name_H-M     'P -1'
_symmetry_space_group_name_hall     '-P 1'
loop_
    _symmetry_equiv_pos_as_xyz
    'x, y, z'
    '-x, -y, -z'
_cell_length_a     12.710(3)
_cell_length_b     13.227(3)
_cell_length_c     14.431(3)
_cell_angle_alpha     110.28(3)
_cell_angle_beta     109.22(3)
_cell_angle_gamma     91.72(3)
_cell_volume     2120.2(7)
_cell_formula_units_Z     2
_cell_measurement_reflns_used     5551
_cell_measurement_theta_min     2
_cell_measurement_theta_max     25
_cell_measurement_temperature     203(2)
_exptl_crystal_description     'Irregular fragment'
_exptl_crystal_colour     'red'
_exptl_crystal_size_max     0.28
_exptl_crystal_size_mid     0.22
_exptl_crystal_size_min     0.08
_exptl_crystal_density_diffrn     1.248
_exptl_crystal_density_meas     ?
_exptl_crystal_density_method     'not measured'
_exptl_crystal_F_000     844
_exptl_absorpt_coefficient_mu     0.369
_exptl_absorpt_correction_type     multi-scan
_exptl_absorpt_process_details     '(Blessing, 1995)'
_exptl_absorpt_correction_T_min     0.9037
_exptl_absorpt_correction_T_max     0.9711
_exptl_special_details     ?
_diffrn_ambient_temperature     203(2)
_diffrn_radiation_type     MoK\a
_diffrn_radiation_wavelength     0.71073
_diffrn_radiation_source     'fine-focus sealed tube'
_diffrn_radiation_monochromator     graphite
_diffrn_measurement_device_type     'Siemens SMART'
_diffrn_measurement_method     'Area detector \w scans'
_diffrn_detector_area_resol_mean     ?
_diffrn_reflns_number     18146
_diffrn_reflns_av_R_equivalents     0.0249
_diffrn_reflns_av_sigmaI/netI     0.0360
_diffrn_reflns_theta_min     1.61
_diffrn_reflns_theta_max     25.08
_diffrn_reflns_theta_full     25.08
_diffrn_measured_fraction_theta_max     0.986
_diffrn_measured_fraction_theta_full     0.986
_diffrn_reflns_limit_h_min     -15
_diffrn_reflns_limit_h_max     14
_diffrn_reflns_limit_k_min     -15
_diffrn_reflns_limit_k_max     14
_diffrn_reflns_limit_l_min     0
_diffrn_reflns_limit_l_max     17
_diffrn_standards_number     ?
_diffrn_standards_interval_count     ?
_diffrn_standards_interval_time     ?
_diffrn_standards_decay_%     0
_refine_special_details
;
Refinement of <i>F</i>^2^ against ALL reflections. The weighted <i>R</i>-factor
<i>wR</i> and goodness of fit <i>S</i> are based on <i>F</i>^2^, conventional
<i>R</i>-factors <i>R</i> are based on <i>F</i>, with <i>F</i> set to zero for
negative <i>F</i>^2^. The threshold expression of <i>F</i>^2^ >
\s(<i>F</i>^2^) is used only for calculating <i>R</i>-factors(gt) <i>etc</i>.
and is not relevant to the choice of reflections for refinement.
<i>R</i>-factors based on <i>F</i>^2^ are statistically about twice as large
as those based on <i>F</i>, and <i>R</i>- factors based on ALL data will be
even larger.
;
_reflns_number_total     7432
_reflns_number_gt     6033
_reflns_threshold_expression     I>2sigma(I)
_refine_ls_structure_factor_coef     Fsqd
_refine_ls_matrix_type     full
_refine_ls_R_factor_all     0.0521
_refine_ls_R_factor_gt     0.0363
_refine_ls_wR_factor_gt     0.0782
_refine_ls_wR_factor_ref     0.0858
_refine_ls_goodness_of_fit_ref     1.074
_refine_ls_restrained_S_all     1.074
_refine_ls_number_reflns     7432
_refine_ls_number_parameters     531
_refine_ls_number_restraints     0
_refine_ls_number_constraints     0
_refine_ls_hydrogen_treatment     mixed
_refine_ls_weighting_scheme     calc
_refine_ls_weighting_details
         'calc w=1/[\s^2^(Fo^2^)+(0.0268P)^2^+1.2664P] where P=(Fo^2^+2Fc^2^)/3'
_atom_sites_solution_hydrogens     geom
_atom_sites_solution_primary     direct
_atom_sites_solution_secondary     difmap
_refine_ls_shift/su_max     0.001
_refine_ls_shift/su_mean     0.000
_refine_diff_density_max     0.347
_refine_diff_density_min     -0.367
_refine_ls_extinction_method     'SHELXL97 (Sheldrick, 2008)'
_refine_ls_extinction_coef     0.0008(3)
_refine_ls_extinction_expression
                                  'Fc^*^=kFc[1+0.001xFc^2^\l^3^/sin(2\q)]^-1/4^'
loop_
    _atom_type_symbol
    _atom_type_description
    _atom_type_scat_dispersion_real
    _atom_type_scat_dispersion_imag
    _atom_type_scat_source
    'C' 'C' 0.0033 0.0016
                         'International Tables Vol C Tables 4.2.6.8 and 6.1.1.4'
    'H' 'H' 0.0000 0.0000
                         'International Tables Vol C Tables 4.2.6.8 and 6.1.1.4'
    'O' 'O' 0.0106 0.0060
                         'International Tables Vol C Tables 4.2.6.8 and 6.1.1.4'
    'Cl' 'Cl' 0.1484 0.1585
                         'International Tables Vol C Tables 4.2.6.8 and 6.1.1.4'
    'Ti' 'Ti' 0.2776 0.4457
                         'International Tables Vol C Tables 4.2.6.8 and 6.1.1.4'
_computing_data_collection     'SMART (Siemens, 1995)'
_computing_cell_refinement     'SAINT (Siemens, 1995)'
_computing_data_reduction     'SAINT (Siemens, 1995)'
_computing_structure_solution     'SHELXS90 (Sheldrick, 2008)'
_computing_structure_refinement     'SHELXL97 (Sheldrick, 2008)'
_computing_molecular_graphics     'ORTEP-3 for Windows (Farrugia, 1999)'
_computing_publication_material     'SHELXTL (Sheldrick, 2008)'
loop_
    _atom_site_type_symbol
    _atom_site_label
    _atom_site_fract_x
    _atom_site_fract_y
    _atom_site_fract_z
    _atom_site_U_iso_or_equiv
    _atom_site_adp_type
    _atom_site_calc_flag
    _atom_site_refinement_flags
    _atom_site_occupancy
    _atom_site_symmetry_multiplicity
    _atom_site_disorder_assembly
    _atom_site_disorder_group
    Ti Ti 0.59181(3) 0.73459(3) 0.24921(3) 0.01990(10) Uani d . 1 1 . .
    Cl Cl1 0.66189(4) 0.84629(4) 0.42383(4) 0.03050(13) Uani d . 1 1 . .
    Cl Cl2 0.64541(5) 0.56538(4) 0.20349(4) 0.03257(14) Uani d . 1 1 . .
    O O4 0.46553(12) 0.65866(11) 0.28390(11) 0.0232(3) Uani d . 1 1 . .
    O O1 0.46954(11) 0.76509(11) 0.16236(10) 0.0218(3) Uani d . 1 1 . .
    O O2 0.69091(11) 0.78731(11) 0.20806(10) 0.0215(3) Uani d . 1 1 . .
    O O3 0.26771(12) 0.56947(13) 0.12867(11) 0.0341(4) Uani d . 1 1 . .
    C C1 0.44084(16) 0.81060(16) 0.08647(15) 0.0210(4) Uani d . 1 1 . .
    C C2 0.37136(16) 0.89285(16) 0.09469(16) 0.0230(4) Uani d . 1 1 . .
    C C3 0.34059(17) 0.93113(17) 0.01229(17) 0.0275(5) Uani d . 1 1 . .
    H H3 0.2942 0.9853 0.0154 0.033 Uiso calc R 1 1 . .
    C C4 0.37470(17) 0.89349(18) -0.07426(16) 0.0278(5) Uani d . 1 1 . .
    C C5 0.44411(17) 0.81449(17) -0.07777(16) 0.0267(5) Uani d . 1 1 . .
    H H5 0.4687 0.7888 -0.1352 0.032 Uiso calc R 1 1 . .
    C C6 0.47851(16) 0.77200(16) 0.00151(15) 0.0221(4) Uani d . 1 1 . .
    C C8 0.68002(17) 0.73915(16) 0.03058(15) 0.0219(4) Uani d . 1 1 . .
    C C9 0.73235(17) 0.73767(17) -0.04085(16) 0.0250(4) Uani d . 1 1 . .
    H H9 0.6906 0.7056 -0.1140 0.030 Uiso calc R 1 1 . .
    C C10 0.84534(18) 0.78286(17) -0.00581(16) 0.0260(5) Uani d . 1 1 . .
    C C11 0.90583(17) 0.83031(17) 0.10316(16) 0.0265(5) Uani d . 1 1 . .
    H H11 0.9821 0.8610 0.1267 0.032 Uiso calc R 1 1 . .
    C C12 0.85864(16) 0.83449(16) 0.17901(15) 0.0220(4) Uani d . 1 1 . .
    C C13 0.74406(16) 0.78770(16) 0.13949(15) 0.0205(4) Uani d . 1 1 . .
    C C14 0.55725(16) 0.68790(16) -0.00806(15) 0.0235(4) Uani d . 1 1 . .
    H H14A 0.5503 0.6444 0.0331 0.028 Uiso calc R 1 1 . .
    H H14B 0.5339 0.6383 -0.0824 0.028 Uiso calc R 1 1 . .
    C C15 0.3383(2) 0.9391(2) -0.16034(18) 0.0376(6) Uani d . 1 1 . .
    H H15A 0.3996 0.9922 -0.1501 0.056 Uiso calc R 1 1 . .
    H H15B 0.2729 0.9741 -0.1573 0.056 Uiso calc R 1 1 . .
    H H15C 0.3191 0.8802 -0.2289 0.056 Uiso calc R 1 1 . .
    C C16 0.33479(18) 0.94173(17) 0.19089(17) 0.0271(5) Uani d . 1 1 . .
    C C17 0.4393(2) 1.00425(19) 0.29056(18) 0.0367(5) Uani d . 1 1 . .
    H H17A 0.4159 1.0373 0.3504 0.055 Uiso calc R 1 1 . .
    H H17B 0.4773 1.0608 0.2790 0.055 Uiso calc R 1 1 . .
    H H17C 0.4904 0.9540 0.3051 0.055 Uiso calc R 1 1 . .
    C C18 0.2532(2) 1.02337(19) 0.17562(19) 0.0363(5) Uani d . 1 1 . .
    H H18A 0.1874 0.9872 0.1117 0.054 Uiso calc R 1 1 . .
    H H18B 0.2910 1.0842 0.1695 0.054 Uiso calc R 1 1 . .
    H H18C 0.2296 1.0502 0.2361 0.054 Uiso calc R 1 1 . .
    C C19 0.2731(2) 0.85313(19) 0.2091(2) 0.0356(5) Uani d . 1 1 . .
    H H19A 0.2559 0.8859 0.2727 0.053 Uiso calc R 1 1 . .
    H H19B 0.3208 0.7986 0.2172 0.053 Uiso calc R 1 1 . .
    H H19C 0.2034 0.8188 0.1488 0.053 Uiso calc R 1 1 . .
    C C20 0.90321(19) 0.7785(2) -0.08351(18) 0.0347(5) Uani d . 1 1 . .
    H H20A 0.9370 0.8518 -0.0689 0.052 Uiso calc R 1 1 . .
    H H20B 0.8481 0.7479 -0.1552 0.052 Uiso calc R 1 1 . .
    H H20C 0.9615 0.7331 -0.0761 0.052 Uiso calc R 1 1 . .
    C C21 0.92739(16) 0.88579(17) 0.29859(15) 0.0239(4) Uani d . 1 1 . .
    C C22 1.04921(18) 0.9323(2) 0.32137(18) 0.0347(5) Uani d . 1 1 . .
    H H22A 1.0869 0.8736 0.2918 0.052 Uiso calc R 1 1 . .
    H H22B 1.0891 0.9668 0.3974 0.052 Uiso calc R 1 1 . .
    H H22C 1.0488 0.9858 0.2893 0.052 Uiso calc R 1 1 . .
    C C23 0.87372(18) 0.98044(17) 0.35278(16) 0.0277(5) Uani d . 1 1 . .
    H H23A 0.8765 1.0376 0.3255 0.042 Uiso calc R 1 1 . .
    H H23B 0.9151 1.0095 0.4287 0.042 Uiso calc R 1 1 . .
    H H23C 0.7957 0.9539 0.3383 0.042 Uiso calc R 1 1 . .
    C C24 0.93313(18) 0.79741(18) 0.34662(17) 0.0297(5) Uani d . 1 1 . .
    H H24A 0.8573 0.7678 0.3357 0.045 Uiso calc R 1 1 . .
    H H24B 0.9772 0.8296 0.4220 0.045 Uiso calc R 1 1 . .
    H H24C 0.9685 0.7393 0.3123 0.045 Uiso calc R 1 1 . .
    C C25 0.47153(17) 0.63855(16) 0.37816(15) 0.0237(4) Uani d . 1 1 . .
    H H25 0.5481 0.6691 0.4325 0.080 Uiso calc R 1 1 . .
    C C26 0.38535(17) 0.69044(17) 0.42380(15) 0.0242(4) Uani d . 1 1 . .
    C C27 0.37082(18) 0.79872(18) 0.45693(16) 0.0293(5) Uani d . 1 1 . .
    H H27 0.4159 0.8516 0.4504 0.035 Uiso calc R 1 1 . .
    C C28 0.2877(2) 0.8277(2) 0.50039(17) 0.0362(5) Uani d . 1 1 . .
    H H28 0.2763 0.9008 0.5233 0.043 Uiso calc R 1 1 . .
    C C29 0.2217(2) 0.7490(2) 0.50998(18) 0.0391(6) Uani d . 1 1 . .
    H H29 0.1664 0.7696 0.5398 0.047 Uiso calc R 1 1 . .
    C C30 0.23619(19) 0.6406(2) 0.47630(18) 0.0357(5) Uani d . 1 1 . .
    H H30 0.1908 0.5878 0.4827 0.043 Uiso calc R 1 1 . .
    C C31 0.31854(18) 0.61101(17) 0.43305(16) 0.0275(5) Uani d . 1 1 . .
    C C32 0.35526(18) 0.50511(17) 0.39458(16) 0.0279(5) Uani d . 1 1 . .
    C C33 0.3197(2) 0.40365(18) 0.39237(17) 0.0355(5) Uani d . 1 1 . .
    H H33 0.2589 0.3934 0.4134 0.043 Uiso calc R 1 1 . .
    C C34 0.3756(2) 0.31783(18) 0.35860(17) 0.0390(6) Uani d . 1 1 . .
    H H34 0.3522 0.2489 0.3569 0.047 Uiso calc R 1 1 . .
    C C35 0.4651(2) 0.33196(18) 0.32742(17) 0.0374(6) Uani d . 1 1 . .
    H H35 0.5026 0.2730 0.3060 0.045 Uiso calc R 1 1 . .
    C C36 0.5004(2) 0.43296(18) 0.32745(16) 0.0313(5) Uani d . 1 1 . .
    H H36 0.5605 0.4425 0.3054 0.038 Uiso calc R 1 1 . .
    C C37 0.44433(17) 0.51884(16) 0.36079(15) 0.0248(4) Uani d . 1 1 . .
    C C38 0.2640(2) 0.53601(19) 0.02120(17) 0.0347(5) Uani d . 1 1 . .
    H H38A 0.2390 0.4569 -0.0145 0.042 Uiso calc R 1 1 . .
    H H38B 0.3404 0.5517 0.0224 0.042 Uiso calc R 1 1 . .
    C C39 0.1865(2) 0.5920(2) -0.04151(18) 0.0425(6) Uani d . 1 1 . .
    H H39A 0.1107 0.5770 -0.0431 0.064 Uiso calc R 1 1 . .
    H H39B 0.1860 0.5651 -0.1133 0.064 Uiso calc R 1 1 . .
    H H39C 0.2129 0.6702 -0.0086 0.064 Uiso calc R 1 1 . .
    C C40 0.1719(2) 0.52214(19) 0.14099(19) 0.0368(5) Uani d . 1 1 . .
    H H40A 0.1980 0.4828 0.1886 0.044 Uiso calc R 1 1 . .
    H H40B 0.1214 0.4695 0.0720 0.044 Uiso calc R 1 1 . .
    C C41 0.1082(2) 0.6081(2) 0.1853(2) 0.0448(6) Uani d . 1 1 . .
    H H41A 0.1600 0.6648 0.2494 0.067 Uiso calc R 1 1 . .
    H H41B 0.0506 0.5754 0.2015 0.067 Uiso calc R 1 1 . .
    H H41C 0.0728 0.6397 0.1335 0.067 Uiso calc R 1 1 . .
    C C51 1.0508(6) 0.5759(4) 0.6109(5) 0.049(2) Uani d PG 0.50 1 A -1
    C C52 1.0701(6) 0.6721(5) 0.6982(4) 0.068(3) Uani d PG 0.50 1 A -1
    H H52 1.1242 0.6805 0.7643 0.082 Uiso calc PR 0.50 1 A -1
    C C53 1.0092(8) 0.7557(5) 0.6880(5) 0.059(7) Uani d PG 0.50 1 A -1
    H H53 1.0223 0.8207 0.7470 0.071 Uiso calc PR 0.50 1 A -1
    C C54 0.9291(6) 0.7431(4) 0.5903(5) 0.051(2) Uani d PG 0.50 1 A -1
    H H54 0.8880 0.7997 0.5834 0.062 Uiso calc PR 0.50 1 A -1
    C C55 0.9098(5) 0.6470(5) 0.5030(4) 0.0468(16) Uani d PG 0.50 1 A -1
    H H55 0.8556 0.6385 0.4370 0.056 Uiso calc PR 0.50 1 A -1
    C C56 0.9706(6) 0.5634(4) 0.5133(4) 0.044(2) Uani d PG 0.50 1 A -1
    C C57 0.9651(6) 0.4566(3) 0.4346(5) 0.0395(19) Uani d PG 0.50 1 A -1
    C C58 0.8984(5) 0.4057(5) 0.3278(5) 0.0487(15) Uani d PG 0.50 1 A -1
    H H58 0.8449 0.4420 0.2947 0.058 Uiso calc PR 0.50 1 A -1
    C C59 0.9108(7) 0.3012(5) 0.2699(4) 0.058(2) Uani d PG 0.50 1 A -1
    H H59 0.8657 0.2668 0.1977 0.070 Uiso calc PR 0.50 1 A -1
    C C60 0.9899(8) 0.2476(5) 0.3188(6) 0.072(9) Uani d PG 0.50 1 A -1
    H H60 0.9982 0.1770 0.2797 0.086 Uiso calc PR 0.50 1 A -1
    C C61 1.0565(6) 0.2986(5) 0.4256(6) 0.065(3) Uani d PG 0.50 1 A -1
    H H61 1.1100 0.2623 0.4586 0.078 Uiso calc PR 0.50 1 A -1
    C C62 1.0441(5) 0.4030(5) 0.4835(4) 0.0428(19) Uani d PG 0.50 1 A -1
    C C63 1.1025(5) 0.4738(5) 0.5994(5) 0.0620(17) Uani d P 0.50 1 A -1
    H H63A 1.0880 0.4385 0.6445 0.074 Uiso calc PR 0.50 1 A -1
    H H63B 1.1843 0.4897 0.6177 0.074 Uiso calc PR 0.50 1 A -1
    H H4 0.399(3) 0.629(3) 0.232(3) 0.080 Uiso d . 1 1 . .
loop_
    _atom_site_aniso_label
    _atom_site_aniso_U_11
    _atom_site_aniso_U_22
    _atom_site_aniso_U_33
    _atom_site_aniso_U_12
    _atom_site_aniso_U_13
    _atom_site_aniso_U_23
    Ti 0.01863(19) 0.0224(2) 0.01971(19) 0.00279(14) 0.00761(15) 0.00857(15)
    Cl1 0.0317(3) 0.0332(3) 0.0217(3) -0.0040(2) 0.0094(2) 0.0055(2)
    Cl2 0.0367(3) 0.0276(3) 0.0404(3) 0.0119(2) 0.0207(3) 0.0142(2)
    O4 0.0222(7) 0.0301(8) 0.0208(7) 0.0024(6) 0.0077(6) 0.0137(6)
    O1 0.0198(7) 0.0254(7) 0.0237(7) 0.0056(6) 0.0090(6) 0.0123(6)
    O2 0.0202(7) 0.0250(7) 0.0196(7) 0.0020(6) 0.0082(6) 0.0079(6)
    O3 0.0273(8) 0.0429(9) 0.0268(8) -0.0019(7) 0.0076(7) 0.0096(7)
    C1 0.0167(10) 0.0234(11) 0.0213(10) -0.0009(8) 0.0032(8) 0.0105(9)
    C2 0.0189(10) 0.0220(10) 0.0278(11) 0.0016(8) 0.0075(9) 0.0102(9)
    C3 0.0228(11) 0.0257(11) 0.0347(12) 0.0050(9) 0.0066(9) 0.0159(10)
    C4 0.0228(11) 0.0332(12) 0.0285(11) 0.0016(9) 0.0053(9) 0.0168(10)
    C5 0.0241(11) 0.0334(12) 0.0215(10) 0.0023(9) 0.0068(9) 0.0104(9)
    C6 0.0172(10) 0.0233(11) 0.0225(10) 0.0005(8) 0.0041(8) 0.0079(9)
    C8 0.0229(11) 0.0218(10) 0.0229(10) 0.0074(8) 0.0094(9) 0.0095(9)
    C9 0.0274(11) 0.0278(11) 0.0203(10) 0.0086(9) 0.0096(9) 0.0083(9)
    C10 0.0303(12) 0.0292(11) 0.0261(11) 0.0116(9) 0.0158(9) 0.0135(9)
    C11 0.0208(11) 0.0310(12) 0.0318(12) 0.0060(9) 0.0120(9) 0.0143(10)
    C12 0.0206(10) 0.0226(10) 0.0245(10) 0.0054(8) 0.0098(8) 0.0094(9)
    C13 0.0227(10) 0.0216(10) 0.0224(10) 0.0080(8) 0.0119(8) 0.0104(9)
    C14 0.0219(11) 0.0258(11) 0.0188(10) 0.0025(9) 0.0056(8) 0.0056(9)
    C15 0.0375(14) 0.0453(14) 0.0352(13) 0.0098(11) 0.0094(11) 0.0246(12)
    C16 0.0263(11) 0.0241(11) 0.0321(12) 0.0072(9) 0.0123(9) 0.0102(9)
    C17 0.0372(13) 0.0336(13) 0.0334(13) 0.0069(11) 0.0117(11) 0.0067(11)
    C18 0.0384(14) 0.0314(13) 0.0435(14) 0.0137(11) 0.0202(11) 0.0134(11)
    C19 0.0369(13) 0.0354(13) 0.0495(14) 0.0129(11) 0.0292(12) 0.0203(12)
    C20 0.0336(13) 0.0469(14) 0.0334(12) 0.0111(11) 0.0195(11) 0.0193(11)
    C21 0.0180(10) 0.0303(11) 0.0218(10) 0.0023(9) 0.0067(8) 0.0087(9)
    C22 0.0225(11) 0.0491(15) 0.0306(12) -0.0006(10) 0.0085(10) 0.0142(11)
    C23 0.0264(11) 0.0273(11) 0.0246(11) 0.0004(9) 0.0068(9) 0.0067(9)
    C24 0.0251(11) 0.0347(12) 0.0279(11) 0.0064(10) 0.0064(9) 0.0130(10)
    C25 0.0280(11) 0.0259(11) 0.0203(10) 0.0041(9) 0.0093(9) 0.0119(9)
    C26 0.0248(11) 0.0285(11) 0.0181(10) 0.0035(9) 0.0056(8) 0.0093(9)
    C27 0.0319(12) 0.0303(12) 0.0245(11) 0.0035(10) 0.0090(9) 0.0102(10)
    C28 0.0406(14) 0.0370(13) 0.0312(12) 0.0139(11) 0.0149(11) 0.0107(11)
    C29 0.0345(13) 0.0548(16) 0.0339(13) 0.0140(12) 0.0191(11) 0.0167(12)
    C30 0.0307(13) 0.0473(15) 0.0375(13) 0.0046(11) 0.0176(11) 0.0210(12)
    C31 0.0280(12) 0.0315(12) 0.0237(11) 0.0000(9) 0.0084(9) 0.0126(9)
    C32 0.0324(12) 0.0294(12) 0.0202(10) -0.0014(9) 0.0058(9) 0.0114(9)
    C33 0.0427(14) 0.0345(13) 0.0270(11) -0.0063(11) 0.0091(10) 0.0134(10)
    C34 0.0635(17) 0.0238(12) 0.0237(11) -0.0035(11) 0.0078(11) 0.0104(10)
    C35 0.0616(17) 0.0271(12) 0.0228(11) 0.0115(11) 0.0131(11) 0.0103(10)
    C36 0.0404(13) 0.0311(12) 0.0231(11) 0.0084(10) 0.0115(10) 0.0107(10)
    C37 0.0292(11) 0.0254(11) 0.0185(10) 0.0015(9) 0.0046(9) 0.0107(9)
    C38 0.0379(13) 0.0340(13) 0.0287(12) 0.0079(10) 0.0120(10) 0.0075(10)
    C39 0.0464(15) 0.0434(15) 0.0320(13) 0.0093(12) 0.0081(11) 0.0133(11)
    C40 0.0349(13) 0.0348(13) 0.0365(13) -0.0035(10) 0.0115(11) 0.0108(11)
    C41 0.0367(14) 0.0425(15) 0.0484(15) 0.0002(12) 0.0163(12) 0.0088(12)
    C51 0.042(4) 0.062(5) 0.049(6) -0.004(4) 0.008(4) 0.039(5)
    C52 0.080(6) 0.076(7) 0.038(4) -0.023(6) 0.003(4) 0.029(4)
    C53 0.065(12) 0.065(14) 0.060(10) -0.009(10) 0.027(9) 0.034(9)
    C54 0.058(5) 0.052(5) 0.062(5) 0.003(4) 0.028(4) 0.037(4)
    C55 0.045(4) 0.053(4) 0.054(4) -0.003(3) 0.023(3) 0.029(3)
    C56 0.033(4) 0.059(5) 0.057(5) 0.002(3) 0.020(4) 0.037(4)
    C57 0.032(4) 0.051(4) 0.046(5) 0.000(3) 0.017(4) 0.029(4)
    C58 0.050(4) 0.057(4) 0.052(4) 0.010(3) 0.022(3) 0.032(4)
    C59 0.073(6) 0.050(4) 0.056(4) -0.001(4) 0.029(4) 0.022(4)
    C60 0.11(2) 0.045(12) 0.088(14) 0.015(12) 0.069(15) 0.031(10)
    C61 0.058(5) 0.067(7) 0.121(10) 0.031(5) 0.057(6) 0.070(7)
    C62 0.035(4) 0.053(4) 0.060(5) 0.007(4) 0.018(3) 0.044(4)
    C63 0.047(3) 0.079(4) 0.076(4) 0.006(3) 0.013(3) 0.058(4)
_geom_special_details
;
All e.s.d.'s (except the e.s.d. in the dihedral angle between two l.s. planes)
are estimated using the full covariance matrix. The cell e.s.d.'s are taken
into account individually in the estimation of e.s.d.'s in distances, angles
and torsion angles; correlations between e.s.d.'s in cell parameters are only
used when they are defined by crystal symmetry. An approximate (isotropic)
treatment of cell e.s.d.'s is used for estimating e.s.d.'s involving l.s.
planes.
;
loop_
    _geom_bond_atom_site_label_1
    _geom_bond_atom_site_label_2
    _geom_bond_site_symmetry_2
    _geom_bond_distance
    _geom_bond_publ_flag
    Ti O2 . 1.7755(13) yes
    Ti O1 . 1.8040(14) yes
    Ti O4 . 2.1485(15) yes
    Ti Cl1 . 2.2778(12) yes
    Ti Cl2 . 2.2963(9) yes
    O4 C25 . 1.453(2) ?
    O4 H4 . 0.89(3) ?
    O1 C1 . 1.379(2) ?
    O2 C13 . 1.371(2) ?
    O3 C38 . 1.442(3) ?
    O3 C40 . 1.442(3) ?
    C1 C6 . 1.400(3) ?
    C1 C2 . 1.419(3) ?
    C2 C3 . 1.395(3) ?
    C2 C16 . 1.543(3) ?
    C3 C4 . 1.391(3) ?
    C3 H3 . 0.9400 ?
    C4 C5 . 1.386(3) ?
    C4 C15 . 1.509(3) ?
    C5 C6 . 1.395(3) ?
    C5 H5 . 0.9400 ?
    C6 C14 . 1.520(3) ?
    C8 C9 . 1.394(3) ?
    C8 C13 . 1.404(3) ?
    C8 C14 . 1.519(3) ?
    C9 C10 . 1.391(3) ?
    C9 H9 . 0.9400 ?
    C10 C11 . 1.396(3) ?
    C10 C20 . 1.517(3) ?
    C11 C12 . 1.398(3) ?
    C11 H11 . 0.9400 ?
    C12 C13 . 1.408(3) ?
    C12 C21 . 1.537(3) ?
    C14 H14A . 0.9800 ?
    C14 H14B . 0.9800 ?
    C15 H15A . 0.9700 ?
    C15 H15B . 0.9700 ?
    C15 H15C . 0.9700 ?
    C16 C19 . 1.533(3) ?
    C16 C17 . 1.539(3) ?
    C16 C18 . 1.540(3) ?
    C17 H17A . 0.9700 ?
    C17 H17B . 0.9700 ?
    C17 H17C . 0.9700 ?
    C18 H18A . 0.9700 ?
    C18 H18B . 0.9700 ?
    C18 H18C . 0.9700 ?
    C19 H19A . 0.9700 ?
    C19 H19B . 0.9700 ?
    C19 H19C . 0.9700 ?
    C20 H20A . 0.9700 ?
    C20 H20B . 0.9700 ?
    C20 H20C . 0.9700 ?
    C21 C22 . 1.533(3) ?
    C21 C23 . 1.539(3) ?
    C21 C24 . 1.545(3) ?
    C22 H22A . 0.9700 ?
    C22 H22B . 0.9700 ?
    C22 H22C . 0.9700 ?
    C23 H23A . 0.9700 ?
    C23 H23B . 0.9700 ?
    C23 H23C . 0.9700 ?
    C24 H24A . 0.9700 ?
    C24 H24B . 0.9700 ?
    C24 H24C . 0.9700 ?
    C25 C26 . 1.520(3) ?
    C25 C37 . 1.525(3) ?
    C25 H25 . 0.9900 ?
    C26 C27 . 1.383(3) ?
    C26 C31 . 1.400(3) ?
    C27 C28 . 1.397(3) ?
    C27 H27 . 0.9400 ?
    C28 C29 . 1.389(3) ?
    C28 H28 . 0.9400 ?
    C29 C30 . 1.384(3) ?
    C29 H29 . 0.9400 ?
    C30 C31 . 1.387(3) ?
    C30 H30 . 0.9400 ?
    C31 C32 . 1.469(3) ?
    C32 C33 . 1.389(3) ?
    C32 C37 . 1.402(3) ?
    C33 C34 . 1.387(3) ?
    C33 H33 . 0.9400 ?
    C34 C35 . 1.384(3) ?
    C34 H34 . 0.9400 ?
    C35 C36 . 1.396(3) ?
    C35 H35 . 0.9400 ?
    C36 C37 . 1.387(3) ?
    C36 H36 . 0.9400 ?
    C38 C39 . 1.504(3) ?
    C38 H38A . 0.9800 ?
    C38 H38B . 0.9800 ?
    C39 H39A . 0.9700 ?
    C39 H39B . 0.9700 ?
    C39 H39C . 0.9700 ?
    C40 C41 . 1.499(3) ?
    C40 H40A . 0.9800 ?
    C40 H40B . 0.9800 ?
    C41 H41A . 0.9700 ?
    C41 H41B . 0.9700 ?
    C41 H41C . 0.9700 ?
    C51 C52 . 1.3900 ?
    C51 C56 . 1.3900 ?
    C51 C63 . 1.502(8) ?
    C52 C53 . 1.3900 ?
    C52 H52 . 0.9400 ?
    C53 C54 . 1.3900 ?
    C53 H53 . 0.9400 ?
    C54 C55 . 1.3900 ?
    C54 H54 . 0.9400 ?
    C55 C56 . 1.3900 ?
    C55 H55 . 0.9400 ?
    C56 C57 . 1.455(5) ?
    C57 C58 . 1.3900 ?
    C57 C62 . 1.3900 ?
    C58 C59 . 1.3900 ?
    C58 H58 . 0.9400 ?
    C59 C60 . 1.3900 ?
    C59 H59 . 0.9400 ?
    C60 C61 . 1.3900 ?
    C60 H60 . 0.9400 ?
    C61 C62 . 1.3900 ?
    C61 H61 . 0.9400 ?
    C62 C63 . 1.511(8) ?
    C63 H63A . 0.9800 ?
    C63 H63B . 0.9800 ?
loop_
    _geom_angle_atom_site_label_1
    _geom_angle_atom_site_label_2
    _geom_angle_atom_site_label_3
    _geom_angle_site_symmetry_1
    _geom_angle_site_symmetry_3
    _geom_angle
    _geom_angle_publ_flag
    O2 Ti O1 . . 95.60(6) ?
    O2 Ti O4 . . 174.46(6) ?
    O1 Ti O4 . . 82.26(6) ?
    O2 Ti Cl1 . . 98.45(6) ?
    O1 Ti Cl1 . . 118.21(6) ?
    O4 Ti Cl1 . . 87.05(5) ?
    O2 Ti Cl2 . . 91.89(5) ?
    O1 Ti Cl2 . . 121.81(6) ?
    O4 Ti Cl2 . . 84.95(5) ?
    Cl1 Ti Cl2 . . 117.46(4) ?
    C25 O4 Ti . . 130.83(12) ?
    C25 O4 H4 . . 111(2) ?
    Ti O4 H4 . . 118(2) ?
    C1 O1 Ti . . 140.46(12) ?
    C13 O2 Ti . . 155.26(13) ?
    C38 O3 C40 . . 115.25(17) ?
    O1 C1 C6 . . 118.93(17) ?
    O1 C1 C2 . . 119.33(17) ?
    C6 C1 C2 . . 121.71(17) ?
    C3 C2 C1 . . 116.33(18) ?
    C3 C2 C16 . . 120.95(18) ?
    C1 C2 C16 . . 122.67(17) ?
    C4 C3 C2 . . 123.62(19) ?
    C4 C3 H3 . . 118.2 ?
    C2 C3 H3 . . 118.2 ?
    C5 C4 C3 . . 117.88(19) ?
    C5 C4 C15 . . 121.5(2) ?
    C3 C4 C15 . . 120.6(2) ?
    C4 C5 C6 . . 121.94(19) ?
    C4 C5 H5 . . 119.0 ?
    C6 C5 H5 . . 119.0 ?
    C5 C6 C1 . . 118.50(18) ?
    C5 C6 C14 . . 117.93(18) ?
    C1 C6 C14 . . 123.56(17) ?
    C9 C8 C13 . . 118.40(18) ?
    C9 C8 C14 . . 121.00(18) ?
    C13 C8 C14 . . 120.59(17) ?
    C10 C9 C8 . . 121.20(19) ?
    C10 C9 H9 . . 119.4 ?
    C8 C9 H9 . . 119.4 ?
    C9 C10 C11 . . 118.48(19) ?
    C9 C10 C20 . . 121.22(19) ?
    C11 C10 C20 . . 120.28(19) ?
    C10 C11 C12 . . 123.26(19) ?
    C10 C11 H11 . . 118.4 ?
    C12 C11 H11 . . 118.4 ?
    C11 C12 C13 . . 116.04(18) ?
    C11 C12 C21 . . 122.33(18) ?
    C13 C12 C21 . . 121.63(17) ?
    O2 C13 C8 . . 117.27(17) ?
    O2 C13 C12 . . 120.12(17) ?
    C8 C13 C12 . . 122.61(18) ?
    C8 C14 C6 . . 112.87(16) ?
    C8 C14 H14A . . 109.0 ?
    C6 C14 H14A . . 109.0 ?
    C8 C14 H14B . . 109.0 ?
    C6 C14 H14B . . 109.0 ?
    H14A C14 H14B . . 107.8 ?
    C4 C15 H15A . . 109.5 ?
    C4 C15 H15B . . 109.5 ?
    H15A C15 H15B . . 109.5 ?
    C4 C15 H15C . . 109.5 ?
    H15A C15 H15C . . 109.5 ?
    H15B C15 H15C . . 109.5 ?
    C19 C16 C17 . . 109.86(18) ?
    C19 C16 C18 . . 106.62(17) ?
    C17 C16 C18 . . 107.34(18) ?
    C19 C16 C2 . . 111.66(17) ?
    C17 C16 C2 . . 109.51(17) ?
    C18 C16 C2 . . 111.72(17) ?
    C16 C17 H17A . . 109.5 ?
    C16 C17 H17B . . 109.5 ?
    H17A C17 H17B . . 109.5 ?
    C16 C17 H17C . . 109.5 ?
    H17A C17 H17C . . 109.5 ?
    H17B C17 H17C . . 109.5 ?
    C16 C18 H18A . . 109.5 ?
    C16 C18 H18B . . 109.5 ?
    H18A C18 H18B . . 109.5 ?
    C16 C18 H18C . . 109.5 ?
    H18A C18 H18C . . 109.5 ?
    H18B C18 H18C . . 109.5 ?
    C16 C19 H19A . . 109.5 ?
    C16 C19 H19B . . 109.5 ?
    H19A C19 H19B . . 109.5 ?
    C16 C19 H19C . . 109.5 ?
    H19A C19 H19C . . 109.5 ?
    H19B C19 H19C . . 109.5 ?
    C10 C20 H20A . . 109.5 ?
    C10 C20 H20B . . 109.5 ?
    H20A C20 H20B . . 109.5 ?
    C10 C20 H20C . . 109.5 ?
    H20A C20 H20C . . 109.5 ?
    H20B C20 H20C . . 109.5 ?
    C22 C21 C12 . . 111.68(17) ?
    C22 C21 C23 . . 107.49(18) ?
    C12 C21 C23 . . 110.13(16) ?
    C22 C21 C24 . . 107.20(17) ?
    C12 C21 C24 . . 109.47(17) ?
    C23 C21 C24 . . 110.82(16) ?
    C21 C22 H22A . . 109.5 ?
    C21 C22 H22B . . 109.5 ?
    H22A C22 H22B . . 109.5 ?
    C21 C22 H22C . . 109.5 ?
    H22A C22 H22C . . 109.5 ?
    H22B C22 H22C . . 109.5 ?
    C21 C23 H23A . . 109.5 ?
    C21 C23 H23B . . 109.5 ?
    H23A C23 H23B . . 109.5 ?
    C21 C23 H23C . . 109.5 ?
    H23A C23 H23C . . 109.5 ?
    H23B C23 H23C . . 109.5 ?
    C21 C24 H24A . . 109.5 ?
    C21 C24 H24B . . 109.5 ?
    H24A C24 H24B . . 109.5 ?
    C21 C24 H24C . . 109.5 ?
    H24A C24 H24C . . 109.5 ?
    H24B C24 H24C . . 109.5 ?
    O4 C25 C26 . . 112.09(16) ?
    O4 C25 C37 . . 115.09(16) ?
    C26 C25 C37 . . 102.78(16) ?
    O4 C25 H25 . . 108.9 ?
    C26 C25 H25 . . 108.9 ?
    C37 C25 H25 . . 108.9 ?
    C27 C26 C31 . . 121.2(2) ?
    C27 C26 C25 . . 128.98(19) ?
    C31 C26 C25 . . 109.77(18) ?
    C26 C27 C28 . . 118.5(2) ?
    C26 C27 H27 . . 120.8 ?
    C28 C27 H27 . . 120.8 ?
    C29 C28 C27 . . 120.3(2) ?
    C29 C28 H28 . . 119.8 ?
    C27 C28 H28 . . 119.8 ?
    C30 C29 C28 . . 121.0(2) ?
    C30 C29 H29 . . 119.5 ?
    C28 C29 H29 . . 119.5 ?
    C29 C30 C31 . . 119.1(2) ?
    C29 C30 H30 . . 120.5 ?
    C31 C30 H30 . . 120.5 ?
    C30 C31 C26 . . 119.9(2) ?
    C30 C31 C32 . . 131.2(2) ?
    C26 C31 C32 . . 108.92(18) ?
    C33 C32 C37 . . 120.1(2) ?
    C33 C32 C31 . . 130.8(2) ?
    C37 C32 C31 . . 108.98(18) ?
    C34 C33 C32 . . 118.8(2) ?
    C34 C33 H33 . . 120.6 ?
    C32 C33 H33 . . 120.6 ?
    C35 C34 C33 . . 121.1(2) ?
    C35 C34 H34 . . 119.4 ?
    C33 C34 H34 . . 119.4 ?
    C34 C35 C36 . . 120.7(2) ?
    C34 C35 H35 . . 119.7 ?
    C36 C35 H35 . . 119.7 ?
    C37 C36 C35 . . 118.3(2) ?
    C37 C36 H36 . . 120.8 ?
    C35 C36 H36 . . 120.8 ?
    C36 C37 C32 . . 121.00(19) ?
    C36 C37 C25 . . 129.19(19) ?
    C32 C37 C25 . . 109.54(18) ?
    O3 C38 C39 . . 113.16(19) ?
    O3 C38 H38A . . 108.9 ?
    C39 C38 H38A . . 108.9 ?
    O3 C38 H38B . . 108.9 ?
    C39 C38 H38B . . 108.9 ?
    H38A C38 H38B . . 107.8 ?
    C38 C39 H39A . . 109.5 ?
    C38 C39 H39B . . 109.5 ?
    H39A C39 H39B . . 109.5 ?
    C38 C39 H39C . . 109.5 ?
    H39A C39 H39C . . 109.5 ?
    H39B C39 H39C . . 109.5 ?
    O3 C40 C41 . . 111.31(19) ?
    O3 C40 H40A . . 109.4 ?
    C41 C40 H40A . . 109.4 ?
    O3 C40 H40B . . 109.4 ?
    C41 C40 H40B . . 109.4 ?
    H40A C40 H40B . . 108.0 ?
    C40 C41 H41A . . 109.5 ?
    C40 C41 H41B . . 109.5 ?
    H41A C41 H41B . . 109.5 ?
    C40 C41 H41C . . 109.5 ?
    H41A C41 H41C . . 109.5 ?
    H41B C41 H41C . . 109.5 ?
    C52 C51 C56 . . 120.0 ?
    C52 C51 C63 . . 131.3(5) ?
    C56 C51 C63 . . 108.7(5) ?
    C51 C52 C53 . . 120.0 ?
    C51 C52 H52 . . 120.0 ?
    C53 C52 H52 . . 120.0 ?
    C54 C53 C52 . . 120.0 ?
    C54 C53 H53 . . 120.0 ?
    C52 C53 H53 . . 120.0 ?
    C53 C54 C55 . . 120.0 ?
    C53 C54 H54 . . 120.0 ?
    C55 C54 H54 . . 120.0 ?
    C54 C55 C56 . . 120.0 ?
    C54 C55 H55 . . 120.0 ?
    C56 C55 H55 . . 120.0 ?
    C55 C56 C51 . . 120.0 ?
    C55 C56 C57 . . 129.9(7) ?
    C51 C56 C57 . . 110.1(7) ?
    C58 C57 C62 . . 120.0 ?
    C58 C57 C56 . . 131.9(7) ?
    C62 C57 C56 . . 108.1(7) ?
    C59 C58 C57 . . 120.0 ?
    C59 C58 H58 . . 120.0 ?
    C57 C58 H58 . . 120.0 ?
    C58 C59 C60 . . 120.0 ?
    C58 C59 H59 . . 120.0 ?
    C60 C59 H59 . . 120.0 ?
    C57 C62 C63 . . 109.7(5) ?
    C51 C63 C62 . . 103.4(4) ?
    C51 C63 H63A . . 111.1 ?
    C62 C63 H63A . . 111.1 ?
    C51 C63 H63B . . 111.1 ?
    C62 C63 H63B . . 111.1 ?
    H63A C63 H63B . . 109.0 ?
loop_
    _geom_hbond_atom_site_label_D
    _geom_hbond_atom_site_label_H
    _geom_hbond_atom_site_label_A
    _geom_hbond_site_symmetry_A
    _geom_hbond_distance_DH
    _geom_hbond_distance_HA
    _geom_hbond_distance_DA
    _geom_hbond_angle_DHA
    O4 H4 O3 . 0.89(3) 1.76(3) 2.648(2) 180(3)
data_global
_journal_date_recd_electronic     2013-09-10
_journal_date_accepted     2013-11-04
_journal_name_full     'Acta Crystallographica, Section E'
_journal_year     2013
_journal_volume     69
_journal_issue     12
_journal_page_first     m673
_journal_page_last     m674
_journal_paper_category     QM
_journal_paper_doi     10.1107/S1600536813030249
_journal_coeditor_code     BV2226
_publ_contact_author
;
 Dr. A. J. Nielson
      Chemistry, Institute of Natural and Mathematical Sciences
     Massey University at Albany
      Private Bag 102904, North Shore Mail Centre,
 Auckland, New Zealand.
;
_publ_contact_author_email     'a.j.nielson@massey.ac.nz'
_publ_contact_author_fax     '64 9-443-9640'
_publ_contact_author_phone     '64 9 443 9360'
_publ_section_title
;\
[6,6'-Bis(1,1-dimethylethyl)-4,4'-dimethyl-2,2'-methylenediphenolato-\
\k^2^<i>O</i>,<i>O</i>']dichlorido(9<i>H</i>-fluoren-9-ol-\k<i>O</i>)\
titanium(IV)--fluorene--diethyl ether (1/0.5/1)
;
loop_
    _publ_author_name
    _publ_author_footnote
    _publ_author_address
    'Alastair J. Nielson' .
;
Chemistry, Institute of Natural and Mathematical Sciences,
Massey University at Albany,
PO Box 102904 North Shore Mail Centre,
Auckland, New Zealand
;
    'Chaohong Shen'
;
Former address.
;
;
Institute of Fundamental Sciences - Chemistry,
Massey University at Albany,
PO Box 102904 North Shore Mail Centre,
Auckland, New Zealand
;
    'Joyce M. Waters' .
;
Chemistry, Institute of Natural and Mathematical Sciences,
Massey University at Albany,
PO Box 102904 North Shore Mail Centre,
Auckland, New Zealand
;
