# Supplementary material for: [6,6′-Bis(1,1-di­methyl­eth­yl)-4,4′-dimethyl-2,2′-methyl­enediphenolato-κ2 O,O′]di­chlorido­(9H-fluoren-9-ol-κO)titanium(IV)–fluorene–diethyl ether (1/0.5/1)
Source: Acta Crystallogr Sect E Struct Rep Online. 2013 Nov 20;69(Pt 12):m673–4. doi: 10.1107/S1600536813030249 (PMC3885004; doi:10.1107/S1600536813030249)
Supplement: Supplementary file 2 [file e-69-0m673-Isup2.hkl]

# 
# h,k,l, Fc-squared, Fo-squared, sigma(Fo-squared) and status flag 
# 
data_I
_shelx_title ' s163 in P1-BAR' 
_shelx_refln_list_code          4 
_shelx_F_calc_maximum      191.61 
_exptl_crystal_F_000       844.00 
_reflns_d_resolution_high  0.8383 
 
loop_ 
 _symmetry_equiv_pos_as_xyz 
 'x, y, z' 
 '-x, -y, -z' 
 
_cell_length_a    12.7100 
_cell_length_b    13.2270 
_cell_length_c    14.4310 
_cell_angle_alpha 110.280 
_cell_angle_beta  109.220 
_cell_angle_gamma  91.720 
 
_shelx_F_squared_multiplier     1.000 
 
loop_ 
 _refln_index_h 
 _refln_index_k 
 _refln_index_l 
 _refln_F_squared_calc 
 _refln_F_squared_meas 
 _refln_F_squared_sigma 
 _refln_observed_status 
   2   0   0      306.43      303.32      9.46 o 
   3   0   0     5681.00     5805.24    149.27 o 
   4   0   0     2146.67     2258.68     49.08 o 
   5   0   0     2500.51     2880.36     61.89 o 
   6   0   0       25.90       23.97      6.13 o 
   7   0   0      453.40      468.44     18.56 o 
   8   0   0       28.15       23.88      7.57 o 
   9   0   0      144.10      154.63     11.80 o 
  10   0   0      785.52      829.50     34.52 o 
  11   0   0       74.45       73.35     12.25 o 
  12   0   0      154.17      115.07     12.80 o 
  13   0   0       58.10       48.30      7.84 o 
  14   0   0       47.34       80.01     14.78 o 
 -14   1   0       48.95       42.53     12.07 o 
 -13   1   0      345.22      346.93     14.87 o 
 -12   1   0        3.97       10.63      9.01 o 
 -11   1   0     1311.30     1245.10     27.40 o 
 -10   1   0      431.95      456.61     18.02 o 
  -9   1   0      630.15      633.28     20.46 o 
  -8   1   0      334.89      375.15     14.60 o 
  -7   1   0      137.90      160.94     13.25 o 
  -6   1   0       25.50       14.69      8.29 o 
  -5   1   0     2085.70     2163.08     38.88 o 
  -4   1   0     1013.91     1108.63     21.28 o 
  -3   1   0     6631.92     6672.12    135.98 o 
  -2   1   0      234.66      243.80      5.86 o 
  -1   1   0     2275.67     2313.53     30.86 o 
   0   1   0     1759.56     1265.01    147.07 o 
   1   1   0      562.96      583.79     10.37 o 
   2   1   0      265.37      275.44      7.30 o 
   3   1   0       62.41       49.92     10.54 o 
   4   1   0     5242.04     5486.44    112.97 o 
   5   1   0      614.55      663.19     18.57 o 
   6   1   0      190.10      151.75      9.10 o 
   7   1   0      484.53      505.49     17.12 o 
   8   1   0      889.26      905.44     25.78 o 
   9   1   0     1476.09     1454.71     37.23 o 
  10   1   0      759.17      732.97     37.58 o 
  11   1   0      218.39      188.06     28.11 o 
  12   1   0       78.71       73.62     17.48 o 
  13   1   0      136.66      143.18     47.04 o 
 -14   2   0       14.11        2.70      9.01 o 
 -13   2   0       17.09       27.66      8.20 o 
 -12   2   0      358.21      331.52     14.06 o 
 -11   2   0      176.54      179.41     12.53 o 
 -10   2   0      567.73      563.51     20.46 o 
  -9   2   0        0.46       12.61      8.74 o 
  -8   2   0        5.12        0.63      6.40 o 
  -7   2   0      713.13      838.82     18.66 o 
  -6   2   0       91.12       78.57      5.50 o 
  -5   2   0       39.24       61.18      4.51 o 
  -4   2   0        0.48        5.50      3.24 o 
  -3   2   0        2.92        7.66      3.78 o 
  -2   2   0     3368.47     3426.35     45.20 o 
  -1   2   0     3817.01     3745.94     55.13 o 
   0   2   0     6685.20     6645.65     96.14 o 
   1   2   0      547.78      555.55     10.37 o 
   2   2   0    25824.27    26324.47    374.70 o 
   3   2   0     1258.11     1279.63     24.26 o 
   4   2   0      148.86      179.68      8.92 o 
   5   2   0      264.02      256.83     17.39 o 
   6   2   0     2761.74     2823.16     61.97 o 
   7   2   0      516.86      570.10     18.65 o 
   8   2   0      469.29      449.15     27.85 o 
   9   2   0      196.91      211.76     14.42 o 
  10   2   0      700.54      798.38     39.65 o 
  11   2   0      339.27      355.13     17.03 o 
  12   2   0       14.97       15.05      8.47 o 
  13   2   0     1128.36     1163.16     34.70 o 
 -14   3   0        3.89       -6.22     11.89 o 
 -13   3   0      107.98      104.16     11.44 o 
 -12   3   0        0.43        6.58      7.66 o 
 -11   3   0      105.42      113.54      8.74 o 
 -10   3   0       55.17       41.81      7.30 o 
  -9   3   0      934.38      926.89     22.89 o 
  -8   3   0     1691.11     1712.28     33.27 o 
  -7   3   0      704.55      677.31     15.50 o 
  -6   3   0      401.14      407.07      9.46 o 
  -5   3   0       88.78      128.68      5.41 o 
  -4   3   0        6.37       22.80      3.78 o 
  -3   3   0     3723.05     3625.61     54.01 o 
  -2   3   0     3232.43     3112.73     51.94 o 
  -1   3   0    14452.06    13994.51    200.27 o 
   0   3   0     1879.63     1949.01     30.14 o 
   1   3   0     5723.85     5831.58     85.16 o 
   2   3   0      866.22      860.18     15.24 o 
   3   3   0      717.92      763.40     16.23 o 
   4   3   0     1082.44     1221.90     29.66 o 
   5   3   0      688.68      646.32     19.11 o 
   6   3   0      951.72      978.60     43.72 o 
   7   3   0      196.16      216.99     13.70 o 
   8   3   0     1559.48     1501.46     37.77 o 
   9   3   0      650.95      659.05     21.81 o 
  10   3   0      370.66      318.37     17.48 o 
  11   3   0      356.45      319.81     21.45 o 
  12   3   0      122.87      177.69     48.84 o 
  13   3   0      425.93      461.92     21.45 o 
 -14   4   0        1.76        5.77      8.11 o 
 -13   4   0       54.19       48.75     10.00 o 
 -12   4   0      208.10      208.33     13.34 o 
 -11   4   0        1.79       -0.18      9.10 o 
 -10   4   0       13.10       12.89      7.66 o 
  -9   4   0      741.03      759.47     18.39 o 
  -8   4   0     1491.68     1430.26     25.87 o 
  -7   4   0      362.54      379.30      9.55 o 
  -6   4   0     3942.30     3845.85     64.43 o 
  -5   4   0    11603.01    11828.37    170.60 o 
  -4   4   0     5335.21     5323.60     78.41 o 
  -3   4   0     1535.80     1567.80     22.18 o 
  -2   4   0      219.37      239.08      6.22 o 
  -1   4   0     1480.18     1533.43     24.53 o 
   0   4   0     1975.61     1843.71     28.96 o 
   1   4   0       58.92       69.20      4.33 o 
   2   4   0      157.52      166.71      5.77 o 
   3   4   0      153.40      140.84      5.59 o 
   4   4   0     5591.09     5559.84     95.19 o 
   5   4   0     1032.65     1162.89     29.57 o 
   6   4   0        6.07        4.60      6.58 o 
   7   4   0     2150.41     2074.83     48.78 o 
   8   4   0     1003.80      969.71     27.76 o 
   9   4   0       13.04        4.87     10.72 o 
  10   4   0      317.85      304.49     15.41 o 
  11   4   0      451.29      456.52     20.82 o 
  12   4   0        2.38       -6.04     15.14 o 
 -14   5   0        0.56       17.48     27.66 o 
 -13   5   0        0.12        7.93     13.97 o 
 -12   5   0       14.19       34.51     19.64 o 
 -11   5   0      144.14      115.16     11.35 o 
 -10   5   0       47.07       40.64     10.09 o 
  -9   5   0        6.05       28.11     11.98 o 
  -8   5   0      694.92      675.03     20.46 o 
  -7   5   0      880.35      840.29     16.13 o 
  -6   5   0      204.42      205.36      7.03 o 
  -5   5   0     1151.13     1216.61     20.82 o 
  -4   5   0        4.54       20.18      3.78 o 
  -3   5   0      111.70      191.75      5.77 o 
  -2   5   0     2250.32     2226.68     34.64 o 
  -1   5   0     1452.32     1469.10     23.90 o 
   0   5   0     2482.31     2486.28     38.34 o 
   1   5   0       33.69       41.18      4.14 o 
   2   5   0       46.67       36.67      4.51 o 
   3   5   0      676.26      598.46     12.26 o 
   4   5   0     1675.04     1669.42     32.01 o 
   5   5   0     2611.87     2646.09     59.16 o 
   6   5   0      170.45      167.06     16.76 o 
   7   5   0     1605.51     1588.37     39.39 o 
   8   5   0      766.93      802.36     25.05 o 
   9   5   0      707.41      718.80     30.19 o 
  10   5   0       11.42        7.21     17.39 o 
  11   5   0      115.50      127.68     13.43 o 
  12   5   0       30.92       26.76     14.69 o 
 -13   6   0       20.58       48.84     24.51 o 
 -12   6   0      121.66      112.90     12.71 o 
 -11   6   0      496.78      450.58     25.50 o 
 -10   6   0      874.84      809.50     36.68 o 
  -9   6   0      283.25      276.55     24.87 o 
  -8   6   0      403.76      376.14     12.44 o 
  -7   6   0       37.18       44.15      6.76 o 
  -6   6   0      258.12      267.91     12.71 o 
  -5   6   0       53.99       42.08      6.67 o 
  -4   6   0      125.40       84.52     11.80 o 
  -3   6   0     6491.94     6314.65     92.60 o 
  -2   6   0     3233.23     3194.22     48.54 o 
  -1   6   0      138.75      132.64      5.86 o 
   0   6   0      590.03      564.47     11.72 o 
   1   6   0       52.59       36.49      4.60 o 
   2   6   0     1392.33     1280.28     22.09 o 
   3   6   0       43.47       26.31      4.42 o 
   4   6   0       31.48       42.80      6.04 o 
   5   6   0      349.76      324.14     14.24 o 
   6   6   0       26.65       20.81     13.70 o 
   7   6   0      675.49      612.46     30.19 o 
   8   6   0      766.89      754.95     23.97 o 
   9   6   0      357.57      371.53     17.12 o 
  10   6   0       40.28       48.75     14.96 o 
  11   6   0      134.27      167.96     59.29 o 
 -13   7   0      713.07      739.06     25.86 o 
 -12   7   0      116.02      125.61     12.07 o 
 -11   7   0       10.64       12.43     11.26 o 
 -10   7   0        9.74       26.58      8.11 o 
  -9   7   0      239.56      222.03     10.18 o 
  -8   7   0      558.10      591.00     26.04 o 
  -7   7   0       63.29       58.03      7.48 o 
  -6   7   0      102.97      110.11      8.02 o 
  -5   7   0        8.46       10.27      5.68 o 
  -4   7   0      434.59      403.55     12.35 o 
  -3   7   0      889.90      837.26     15.68 o 
  -2   7   0       46.16       50.55      4.78 o 
  -1   7   0       27.86        8.65      4.60 o 
   0   7   0      321.76      255.03      8.02 o 
   1   7   0        1.77        0.63      3.87 o 
   2   7   0     1132.42     1163.53     20.82 o 
   3   7   0     1294.32     1217.56     21.81 o 
   4   7   0      734.93      723.16     15.05 o 
   5   7   0     1182.38     1140.12     30.38 o 
   6   7   0       75.33       82.72     15.50 o 
   7   7   0        8.19       14.51     21.63 o 
   8   7   0     1073.94     1056.93     50.74 o 
   9   7   0      543.27      522.67     21.81 o 
  10   7   0       48.00       12.70     13.07 o 
  11   7   0      190.75      161.65     15.14 o 
 -13   8   0      273.42      261.41     15.95 o 
 -12   8   0        0.83       11.53     11.35 o 
 -11   8   0      296.56      306.74     15.95 o 
 -10   8   0      797.63      801.81     34.70 o 
  -9   8   0      262.71      245.82     11.98 o 
  -8   8   0       50.49       62.89      8.11 o 
  -7   8   0      587.84      554.50     23.34 o 
  -6   8   0      121.57      120.11      9.10 o 
  -5   8   0       79.01       73.44      7.39 o 
  -4   8   0       65.04       43.79     12.80 o 
  -3   8   0       39.20       33.43      6.04 o 
  -2   8   0     1678.27     1765.05     34.89 o 
  -1   8   0      764.45      783.84     17.48 o 
   0   8   0       47.59       58.66      6.31 o 
   1   8   0      469.72      517.19     11.90 o 
   2   8   0     2013.52     2001.02     32.91 o 
   3   8   0     1741.79     1673.56     28.49 o 
   4   8   0      307.46      310.08      9.64 o 
   5   8   0      172.13      169.59     12.34 o 
   6   8   0      382.75      412.54     18.92 o 
   7   8   0       19.15       19.64     22.89 o 
   8   8   0       48.99       36.13     11.17 o 
   9   8   0      242.22      189.05     15.59 o 
  10   8   0      119.56      117.14     13.43 o 
 -12   9   0      186.56      182.29     17.57 o 
 -11   9   0      376.66      378.11     19.64 o 
 -10   9   0        2.88       10.27      9.28 o 
  -9   9   0      678.05      576.94     17.03 o 
  -8   9   0     1014.24      902.44     22.08 o 
  -7   9   0     1081.31     1053.35     24.52 o 
  -6   9   0       83.21       86.59      7.66 o 
  -5   9   0      360.49      361.45     12.89 o 
  -4   9   0      424.95      438.59     13.70 o 
  -3   9   0        7.11        8.38      5.59 o 
  -2   9   0       29.17       11.44      8.02 o 
  -1   9   0       33.59       36.94      6.22 o 
   0   9   0       16.44       25.14      7.75 o 
   1   9   0      241.19      249.52      8.74 o 
   2   9   0      623.73      655.54     14.60 o 
   3   9   0      995.93     1009.99     19.47 o 
   4   9   0      215.63      215.99      8.74 o 
   5   9   0       26.19       34.15      8.29 o 
   6   9   0       32.95       18.74     27.66 o 
   7   9   0        2.78       -5.86      7.57 o 
   8   9   0       62.07       58.48     14.24 o 
 -11  10   0       61.10       37.93     15.14 o 
 -10  10   0       30.93        5.23      8.02 o 
  -9  10   0       45.21       47.67      7.75 o 
  -8  10   0      589.18      613.34     23.25 o 
  -7  10   0      403.48      422.00     14.24 o 
  -6  10   0      237.17      212.84     11.17 o 
  -5  10   0       12.90       32.53     12.43 o 
  -4  10   0       25.34       27.75     12.16 o 
  -3  10   0      245.02      243.84     10.90 o 
  -2  10   0        0.36        0.81      5.50 o 
  -1  10   0      850.01      856.37     21.63 o 
   0  10   0      362.99      357.12     12.08 o 
   1  10   0        0.89        2.97      6.13 o 
   2  10   0       10.40       19.01      7.57 o 
   3  10   0        3.84       -1.44      7.03 o 
   4  10   0      396.52      365.59     16.04 o 
   5  10   0       88.80       69.11      9.64 o 
   6  10   0       57.27       59.47     10.09 o 
   7  10   0       79.68       62.17     11.89 o 
   8  10   0       42.09       17.93      9.10 o 
 -11  11   0       47.99       31.36     13.88 o 
 -10  11   0       16.88       24.33     10.63 o 
  -9  11   0       37.32       66.32     13.88 o 
  -8  11   0       24.25       22.80      7.48 o 
  -7  11   0      344.72      313.86     13.34 o 
  -6  11   0     1374.85     1324.15     29.56 o 
  -5  11   0     1962.88     1945.55     39.66 o 
  -4  11   0        0.72        1.53     12.61 o 
  -3  11   0      474.74      473.65     36.23 o 
  -2  11   0     1158.64     1149.62     32.18 o 
  -1  11   0      366.85      394.25     13.34 o 
   0  11   0        3.72       -7.48      7.48 o 
   1  11   0       34.75       10.18     11.26 o 
   2  11   0      423.42      390.10     17.93 o 
   3  11   0      292.59      311.06     18.11 o 
   4  11   0       28.27       27.48     16.31 o 
   5  11   0      132.05      117.77     16.40 o 
   6  11   0       65.78       53.25     18.38 o 
   7  11   0       68.27       58.93     11.80 o 
 -10  12   0        2.71       10.90      9.01 o 
  -9  12   0       20.95       30.19     10.00 o 
  -8  12   0        0.63       23.79      9.19 o 
  -7  12   0       20.84       16.85      7.21 o 
  -6  12   0      137.35      148.86     10.09 o 
  -5  12   0        0.09        5.77     10.90 o 
  -4  12   0        6.76        3.06     12.61 o 
  -3  12   0      191.43      189.41     10.09 o 
  -2  12   0        4.55       -2.61     10.00 o 
  -1  12   0        4.55       -0.81     10.72 o 
   0  12   0      351.94      372.25     16.76 o 
   1  12   0      633.73      664.80     23.07 o 
   2  12   0       86.61       78.84     11.71 o 
   3  12   0      102.78      125.52     17.93 o 
   4  12   0       26.50       39.38     12.98 o 
   5  12   0        7.10       12.52     13.88 o 
   6  12   0        1.35        3.60     14.78 o 
  -8  13   0        0.20       12.70     13.52 o 
  -7  13   0        8.03       -2.97      7.12 o 
  -6  13   0       56.36       41.99      7.57 o 
  -5  13   0       90.69       72.18     14.87 o 
  -4  13   0       27.50       37.30     10.90 o 
  -3  13   0        0.00       -7.48      7.48 o 
  -2  13   0       37.33       41.63     11.26 o 
  -1  13   0       72.55       74.70     14.60 o 
   0  13   0       59.80       66.32     10.09 o 
   1  13   0      128.99      124.26     13.61 o 
   2  13   0       34.25       30.73     13.79 o 
   4  13   0        5.63       -9.46     10.45 o 
  -6  14   0      207.04      268.43     21.72 o 
  -5  14   0      543.87      603.41     33.97 o 
  -4  14   0       14.01        8.47      9.64 o 
  -3  14   0       43.63       44.96     10.54 o 
  -2  14   0        4.89       18.47     12.79 o 
  -1  14   0        2.02        1.44      9.55 o 
   0  14   0       18.68       43.25     12.98 o 
   1  14   0       93.36      114.71     21.36 o 
   2  14   0       65.69       33.52     12.43 o 
   1 -15   1        5.06      -11.35     11.35 o 
   2 -15   1       57.94       64.88     56.50 o 
   3 -15   1       61.11       42.53     14.87 o 
  -3 -14   1        1.99       24.87     12.16 o 
  -2 -14   1       24.04       25.50     11.17 o 
  -1 -14   1       67.10       72.81     19.55 o 
   0 -14   1       13.61       15.77     13.16 o 
   1 -14   1       30.59       17.03     35.14 o 
   2 -14   1        2.17       13.88      9.91 o 
   3 -14   1        5.58        3.06     11.26 o 
   4 -14   1        8.52       -3.15      9.28 o 
   5 -14   1        1.04       -7.48      7.48 o 
   6 -14   1       45.42       65.78      9.37 o 
   7 -14   1       94.06      116.24      9.73 o 
  -5 -13   1       38.09       33.79     13.79 o 
  -4 -13   1        2.58       20.90     14.96 o 
  -3 -13   1      364.36      394.78     18.29 o 
  -2 -13   1       89.05       87.04     12.25 o 
  -1 -13   1      167.36      151.02     33.34 o 
   0 -13   1       19.65       25.50     10.99 o 
   1 -13   1       94.31       92.27     10.36 o 
   2 -13   1       80.73       91.28     15.05 o 
   3 -13   1      428.31      432.64     18.29 o 
   4 -13   1      580.73      570.98     22.89 o 
   5 -13   1       44.50       47.04      8.74 o 
   6 -13   1      111.68      123.54      9.64 o 
   7 -13   1        0.18       20.00     13.43 o 
   8 -13   1       11.11       -3.60      7.93 o 
  -7 -12   1        5.54       11.80     15.05 o 
  -6 -12   1        0.05        7.21     11.35 o 
  -5 -12   1       59.68       60.19     10.63 o 
  -4 -12   1       56.27       69.11     10.09 o 
  -3 -12   1       19.94       13.16     16.22 o 
  -2 -12   1       29.77       12.70     10.81 o 
  -1 -12   1        2.58       26.58      9.01 o 
   0 -12   1      388.91      424.97     14.24 o 
   1 -12   1      581.41      639.38     17.84 o 
   2 -12   1      138.53      150.39     11.44 o 
   3 -12   1      332.43      302.06     12.62 o 
   4 -12   1      738.83      779.63     27.22 o 
   5 -12   1     1141.70     1159.77     26.95 o 
   6 -12   1      216.96      230.77     11.26 o 
   7 -12   1        4.47        6.31      9.64 o 
   8 -12   1      124.93      111.91     12.25 o 
   9 -12   1       16.84        9.10      7.30 o 
  10 -12   1       23.00       -7.57      7.57 o 
  -8 -11   1        6.15       14.06     13.52 o 
  -7 -11   1        4.02       -4.96      8.74 o 
  -6 -11   1        0.32       -7.48      7.48 o 
  -5 -11   1      296.99      272.14     14.51 o 
  -4 -11   1      312.06      303.59     11.89 o 
  -3 -11   1      154.56      151.11     10.00 o 
  -2 -11   1      368.93      361.98     12.71 o 
  -1 -11   1     1444.49     1499.70     31.73 o 
   0 -11   1      325.30      313.77     11.89 o 
   1 -11   1       64.95       68.75     11.44 o 
   2 -11   1     1464.34     1451.86     31.19 o 
   3 -11   1     2007.41     2070.12     41.56 o 
   4 -11   1      692.08      686.90     19.74 o 
   5 -11   1        5.73       20.72     12.25 o 
   6 -11   1        4.39        7.03      6.31 o 
   7 -11   1       58.08       90.83     11.35 o 
   8 -11   1       64.13       72.90      8.29 o 
   9 -11   1       15.34        5.32      6.40 o 
  10 -11   1       28.31       23.97     15.14 o 
  11 -11   1        1.27       19.82     12.25 o 
  -9 -10   1       21.73       14.78     10.63 o 
  -8 -10   1       10.49       11.53      9.64 o 
  -7 -10   1        4.10        9.55     12.61 o 
  -6 -10   1        2.28       -7.48     13.61 o 
  -5 -10   1       46.01       41.18      7.93 o 
  -4 -10   1       55.67       56.95      6.67 o 
  -3 -10   1       22.06       16.40      8.74 o 
  -2 -10   1       20.73       18.47      6.49 o 
  -1 -10   1       24.70       31.18      6.40 o 
   0 -10   1      358.85      368.21     15.59 o 
   1 -10   1      330.13      335.76     12.08 o 
   2 -10   1     1562.11     1652.79     33.89 o 
   3 -10   1     1290.35     1337.27     28.93 o 
   4 -10   1        0.51       -2.61      5.86 o 
   5 -10   1     1191.60     1204.99     27.22 o 
   6 -10   1      526.22      488.79     16.04 o 
   7 -10   1      329.46      293.95     12.08 o 
   8 -10   1      141.79      159.31     13.52 o 
   9 -10   1       35.41       28.02      9.82 o 
  10 -10   1       12.14       11.89      8.56 o 
  11 -10   1      461.84      445.16     19.82 o 
 -10  -9   1      180.92      142.10     16.04 o 
  -9  -9   1        3.99       32.89     12.61 o 
  -8  -9   1      181.60      159.85     12.89 o 
  -7  -9   1      456.23      425.52     28.48 o 
  -6  -9   1       13.92       11.35     10.09 o 
  -5  -9   1      102.69       92.99      6.58 o 
  -4  -9   1      310.78      316.84     10.00 o 
  -3  -9   1     2495.53     2534.15     40.94 o 
  -2  -9   1     1257.27     1218.84     22.35 o 
  -1  -9   1        0.82       -3.96      5.05 o 
   0  -9   1        0.05       -0.36      4.96 o 
   1  -9   1       76.27       85.33      9.37 o 
   2  -9   1      310.67      336.94     11.80 o 
   3  -9   1       37.61       38.30      6.31 o 
   4  -9   1     1091.31     1103.14     24.61 o 
   5  -9   1       25.55       24.06      9.37 o 
   6  -9   1      545.13      566.93     16.85 o 
   7  -9   1        0.15       -5.41      5.86 o 
   8  -9   1        2.14       19.37     10.90 o 
   9  -9   1        5.79        9.64      6.67 o 
  10  -9   1      163.77      165.35     14.15 o 
  11  -9   1        1.07       13.43     16.31 o 
  12  -9   1        3.76       24.24     11.71 o 
 -11  -8   1       24.89       16.67     10.63 o 
 -10  -8   1       79.83       79.11     20.00 o 
  -9  -8   1       76.63       43.61     27.66 o 
  -8  -8   1      585.53      653.98     30.46 o 
  -7  -8   1      143.82      146.88     12.25 o 
  -6  -8   1        9.54        2.70      9.37 o 
  -5  -8   1      782.50      786.42     16.31 o 
  -4  -8   1     1759.21     1799.14     33.18 o 
  -3  -8   1      269.68      281.78      8.92 o 
  -2  -8   1      131.04      141.11      6.76 o 
  -1  -8   1      691.80      723.53     16.85 o 
   0  -8   1      278.58      293.41      8.47 o 
   1  -8   1      116.68      126.96      6.22 o 
   2  -8   1       53.72       50.37      6.40 o 
   3  -8   1        1.97        0.18      6.40 o 
   4  -8   1      374.71      364.25     14.78 o 
   5  -8   1       36.70       44.06      6.31 o 
   6  -8   1       97.31       88.40      8.20 o 
   7  -8   1     1107.52     1101.68     25.33 o 
   8  -8   1      890.10      820.05     29.11 o 
   9  -8   1     2238.54     2133.38     55.89 o 
  10  -8   1        0.32        7.30      7.66 o 
  11  -8   1      457.02      438.58     36.32 o 
  12  -8   1      893.04      917.62     29.56 o 
 -11  -7   1       87.90       76.23     17.30 o 
 -10  -7   1      533.90      553.76     21.81 o 
  -9  -7   1      771.17      737.01     26.41 o 
  -8  -7   1      303.04      310.43     40.82 o 
  -7  -7   1       30.07       30.01      8.83 o 
  -6  -7   1     3623.94     3549.97    114.19 o 
  -5  -7   1     1243.14     1308.54     23.35 o 
  -4  -7   1      676.82      649.80     13.97 o 
  -3  -7   1     5434.91     5257.71    116.18 o 
  -2  -7   1      829.36      797.13     15.41 o 
  -1  -7   1      745.54      778.64     15.05 o 
   0  -7   1       74.06       83.98      5.32 o 
   1  -7   1       27.47       20.63      6.31 o 
   2  -7   1      259.78      321.71      8.29 o 
   3  -7   1     4269.05     4394.29     77.97 o 
   4  -7   1      126.27      125.61      8.92 o 
   5  -7   1        6.98        5.14      6.58 o 
   6  -7   1      575.01      560.55     15.50 o 
   7  -7   1       67.30       68.39     10.72 o 
   8  -7   1      121.16      107.14      8.74 o 
   9  -7   1        0.58        9.37     16.49 o 
  10  -7   1        2.25       13.88     12.16 o 
  11  -7   1       72.13       48.21      9.28 o 
  12  -7   1        4.77       32.80     13.52 o 
  13  -7   1        7.66       -8.47      8.47 o 
 -12  -6   1       96.09      118.31     15.59 o 
 -11  -6   1        8.05       12.98     14.69 o 
 -10  -6   1       89.64       81.82     13.43 o 
  -9  -6   1      236.71      200.95     13.07 o 
  -8  -6   1        8.95       14.78      8.47 o 
  -7  -6   1      531.59      541.34     19.65 o 
  -6  -6   1      552.92      536.21     14.78 o 
  -5  -6   1     3020.35     2911.51     52.85 o 
  -4  -6   1     2202.69     2229.75     35.71 o 
  -3  -6   1     1115.65     1116.25     19.83 o 
  -2  -6   1     2080.05     2086.09     33.19 o 
  -1  -6   1      670.54      802.08     14.96 o 
   0  -6   1     1849.02     1938.79     30.84 o 
   1  -6   1      682.97      865.73     15.68 o 
   2  -6   1     4831.84     4812.17     71.33 o 
   3  -6   1     3591.68     3772.30     67.23 o 
   4  -6   1     2709.04     2911.83     53.22 o 
   5  -6   1      547.01      494.05     17.21 o 
   6  -6   1     1857.28     1810.59     35.52 o 
   7  -6   1       94.28      111.46      7.66 o 
   8  -6   1       60.76       56.14      8.02 o 
   9  -6   1       28.91       37.39      9.46 o 
  10  -6   1        1.44       11.98     11.17 o 
  11  -6   1       13.63       28.38     13.88 o 
  12  -6   1       12.78       -6.85     11.71 o 
  13  -6   1        2.53        1.71     14.24 o 
 -12  -5   1       98.00       80.56     12.89 o 
 -11  -5   1      683.09      635.15     46.59 o 
 -10  -5   1      101.58       88.67     10.00 o 
  -9  -5   1       11.20        5.86      7.39 o 
  -8  -5   1      254.40      254.20     14.60 o 
  -7  -5   1      307.80      271.24     13.61 o 
  -6  -5   1      354.67      346.67     13.79 o 
  -5  -5   1      117.25      131.83      7.48 o 
  -4  -5   1       32.72       30.28      4.33 o 
  -3  -5   1     2298.26     2456.75     38.33 o 
  -2  -5   1      769.70      952.76     16.95 o 
  -1  -5   1      154.23      143.19      5.41 o 
   0  -5   1       94.77       74.16      4.51 o 
   1  -5   1     4129.43     4034.97     54.00 o 
   2  -5   1        7.27       24.24      4.96 o 
   3  -5   1     3880.91     4000.57     70.68 o 
   4  -5   1     4068.49     4030.35     60.30 o 
   5  -5   1     4473.15     4084.16     61.38 o 
   6  -5   1      604.71      524.43     11.45 o 
   7  -5   1      267.52      262.68     12.89 o 
   8  -5   1       57.72       51.81      7.12 o 
   9  -5   1      400.47      406.87     28.30 o 
  10  -5   1        1.43       -1.44     11.80 o 
  11  -5   1        8.00       13.88      7.84 o 
  12  -5   1       66.22       60.19     23.70 o 
  13  -5   1       45.87       10.90     14.15 o 
 -13  -4   1      204.35      228.61     15.05 o 
 -12  -4   1      630.82      594.14     35.78 o 
 -11  -4   1        0.42       12.89     14.42 o 
 -10  -4   1     1214.06     1205.42     33.53 o 
  -9  -4   1      644.12      706.36     33.43 o 
  -8  -4   1      801.58      821.49     24.33 o 
  -7  -4   1        0.51       -0.45      8.11 o 
  -6  -4   1     1791.14     1789.79     33.81 o 
  -5  -4   1    10457.41    10832.15    181.31 o 
  -4  -4   1     1703.66     1758.29     28.40 o 
  -3  -4   1     1700.38     1782.92     28.50 o 
  -2  -4   1     1785.50     1810.01     33.10 o 
  -1  -4   1     2391.37     2282.81     35.20 o 
   0  -4   1    11404.72    11127.16    160.09 o 
   1  -4   1      362.09      389.26      8.38 o 
   2  -4   1    12176.04    12229.52    206.62 o 
   3  -4   1     2109.46     1929.31     33.38 o 
   4  -4   1      200.49      177.07     10.99 o 
   5  -4   1      112.57      133.36     11.08 o 
   6  -4   1       15.39        5.50      3.87 o 
   7  -4   1      122.84       90.83      5.68 o 
   8  -4   1      673.30      608.06     15.86 o 
   9  -4   1       26.34       58.84     19.46 o 
  10  -4   1      147.49      145.98     11.71 o 
  11  -4   1      479.77      475.63     18.92 o 
  12  -4   1       19.16       26.04      9.01 o 
  13  -4   1      136.60      113.54     11.71 o 
 -13  -3   1        7.25       -0.90     15.95 o 
 -12  -3   1      349.26      364.23     16.76 o 
 -11  -3   1     1335.76     1342.35     36.50 o 
 -10  -3   1      397.11      414.88     18.65 o 
  -9  -3   1       96.50      116.33     27.39 o 
  -8  -3   1     1376.22     1368.90     34.61 o 
  -7  -3   1      648.18      595.36     18.75 o 
  -6  -3   1       11.88       15.41      7.48 o 
  -5  -3   1        4.34        6.76      4.42 o 
  -4  -3   1     1885.48     1992.13     36.26 o 
  -3  -3   1      508.59      536.02     10.73 o 
  -2  -3   1     1768.68     1882.88     29.41 o 
  -1  -3   1     2655.42     2739.10     41.36 o 
   0  -3   1     2695.36     2724.98     41.01 o 
   1  -3   1    36713.19    36557.39    519.18 o 
   2  -3   1      673.24      642.60     11.72 o 
   3  -3   1     1088.63     1055.40     17.85 o 
   4  -3   1     1547.38     1486.32     24.17 o 
   5  -3   1     2133.59     2206.35     34.63 o 
   6  -3   1        0.50        7.75      3.87 o 
   7  -3   1       91.68      102.18      6.85 o 
   8  -3   1       53.10       56.41      7.03 o 
   9  -3   1      191.85      235.91     10.45 o 
  10  -3   1      525.46      547.01     15.77 o 
  11  -3   1      412.73      434.98     14.78 o 
  12  -3   1      128.10      119.48     14.51 o 
  13  -3   1      103.81      103.35     11.71 o 
 -14  -2   1       71.32       71.27     12.25 o 
 -13  -2   1       73.20       59.20     10.36 o 
 -12  -2   1       92.98       83.26     11.26 o 
 -11  -2   1      126.89      133.45     11.98 o 
 -10  -2   1      796.85      713.96     23.25 o 
  -9  -2   1      425.27      448.06     16.67 o 
  -8  -2   1      944.89     1020.83     27.94 o 
  -7  -2   1       54.26       53.43     11.80 o 
  -6  -2   1      175.44      166.44      9.28 o 
  -5  -2   1     3957.33     4136.55     71.22 o 
  -4  -2   1      866.18      817.29     16.86 o 
  -3  -2   1     4871.50     4837.79     82.19 o 
  -2  -2   1    32228.05    32502.42    461.84 o 
  -1  -2   1      674.76      700.41     10.91 o 
   0  -2   1     2660.89     2681.28     35.63 o 
   1  -2   1    11682.90    11669.28    167.16 o 
   2  -2   1     2272.07     2304.94     35.03 o 
   3  -2   1       14.99       28.65      3.87 o 
   4  -2   1       18.37       26.94      3.60 o 
   5  -2   1     1656.68     1797.36     28.86 o 
   6  -2   1       67.72       72.72      4.96 o 
   7  -2   1      687.90      745.35     19.65 o 
   8  -2   1      386.32      413.99     13.34 o 
   9  -2   1      182.99      176.43      9.73 o 
  10  -2   1      677.48      683.93     19.11 o 
  11  -2   1     1110.45     1152.29     26.50 o 
  12  -2   1       75.15       93.08     10.72 o 
  13  -2   1      191.49      185.89     12.44 o 
 -14  -1   1      150.23      168.41     21.63 o 
 -13  -1   1       27.73       41.27     10.45 o 
 -12  -1   1        0.44        1.80      8.65 o 
 -11  -1   1       19.16       23.52      8.65 o 
 -10  -1   1        9.70       -0.81     13.07 o 
  -9  -1   1      334.46      312.88     13.88 o 
  -8  -1   1       49.30       45.95     16.76 o 
  -7  -1   1       30.34       27.48      6.76 o 
  -6  -1   1     3713.42     3853.51     81.67 o 
  -5  -1   1       17.69       -6.94      6.94 o 
  -4  -1   1     1237.00     1146.75     21.91 o 
  -3  -1   1     1652.20     1685.53     30.41 o 
  -2  -1   1       16.99       24.06      2.88 o 
  -1  -1   1       56.16       50.82      2.52 o 
   0  -1   1     6225.16     6022.09     87.10 o 
   1  -1   1     6858.47     6949.48    100.35 o 
   2  -1   1     7749.66     7613.66    109.97 o 
   3  -1   1     1059.24     1023.94     17.22 o 
   4  -1   1      284.96      274.14      9.37 o 
   5  -1   1        3.19       21.63      5.32 o 
   6  -1   1      178.89      197.07      7.39 o 
   7  -1   1     1218.92     1355.21     33.44 o 
   8  -1   1      497.28      469.97     13.52 o 
   9  -1   1        9.35       24.33      7.03 o 
  10  -1   1        1.10       12.07      6.40 o 
  11  -1   1      315.73      373.06     16.13 o 
  12  -1   1      601.96      592.97     18.65 o 
  13  -1   1      140.00      131.47     11.98 o 
 -14   0   1       81.41       74.43     10.27 o 
 -13   0   1       89.84       86.68     11.71 o 
 -12   0   1      154.83      146.97     18.02 o 
 -11   0   1     1278.59     1317.48     34.97 o 
 -10   0   1      918.31      940.12     34.70 o 
  -9   0   1      522.15      534.95     18.11 o 
  -8   0   1       82.80       49.83     21.45 o 
  -7   0   1     3575.16     3797.04    110.35 o 
  -6   0   1     2212.06     2159.10     39.05 o 
  -5   0   1     2799.00     2614.61     56.40 o 
  -4   0   1     1152.19     1183.16     27.59 o 
  -3   0   1     9872.44    10104.09    165.23 o 
  -2   0   1     3930.72     3926.56     65.66 o 
  -1   0   1     2491.82     2398.36     50.11 o 
   0   0   1       10.44        5.59      2.25 o 
   1   0   1      776.24      703.66     12.09 o 
   2   0   1     1713.42     1648.91     29.78 o 
   3   0   1       60.20       87.77      4.78 o 
   4   0   1     1806.71     1777.32     32.38 o 
   5   0   1     3464.20     3506.24     61.01 o 
   6   0   1      851.92      991.40     25.87 o 
   7   0   1       12.97       19.55      8.65 o 
   8   0   1      448.61      520.16     25.41 o 
   9   0   1      931.61      916.06     26.23 o 
  10   0   1      338.28      389.38     17.03 o 
  11   0   1      113.26      111.19     11.26 o 
  12   0   1        8.17       24.87      8.20 o 
  13   0   1        7.70       12.34      9.10 o 
 -14   1   1        2.01       14.87     19.73 o 
 -13   1   1       10.62        5.05      6.85 o 
 -12   1   1       82.56       69.83      9.91 o 
 -11   1   1      253.05      234.56     14.33 o 
 -10   1   1       39.84       19.73      8.56 o 
  -9   1   1        3.06       13.52      7.30 o 
  -8   1   1      233.27      297.19     12.53 o 
  -7   1   1     1033.10     1064.28     26.95 o 
  -6   1   1       50.74       79.38      7.21 o 
  -5   1   1       86.46       57.94      6.31 o 
  -4   1   1      840.11      901.09     29.12 o 
  -3   1   1        3.18        6.04      3.42 o 
  -2   1   1     1210.23     1144.04     25.72 o 
  -1   1   1     7193.09     6968.87    114.97 o 
   0   1   1    28518.87    28555.38    566.60 o 
   1   1   1    10987.63    10356.26    207.86 o 
   2   1   1      453.94      414.73     12.71 o 
   3   1   1     4642.17     4537.33     94.08 o 
   4   1   1      945.26     1018.33     20.28 o 
   5   1   1       61.16       70.55      4.69 o 
   6   1   1      999.92      885.89     23.98 o 
   7   1   1      694.81      754.08     22.17 o 
   8   1   1      483.40      518.27     34.33 o 
   9   1   1        6.30       18.20     23.16 o 
  10   1   1        2.37       -6.13      8.11 o 
  11   1   1      286.97      292.50     15.95 o 
  12   1   1        9.13       22.89     22.26 o 
  13   1   1      120.89      123.81     14.42 o 
 -14   2   1        6.64        3.06      9.46 o 
 -13   2   1      280.31      262.31     12.71 o 
 -12   2   1        2.93       -0.36      6.40 o 
 -11   2   1       36.01       36.13      6.85 o 
 -10   2   1      110.22      103.53     10.18 o 
  -9   2   1     3764.09     3761.71     81.18 o 
  -8   2   1     5095.57     5028.74    105.51 o 
  -7   2   1     4692.03     4923.49    102.81 o 
  -6   2   1        3.91       13.70      5.32 o 
  -5   2   1     2783.47     2714.69    110.80 o 
  -4   2   1       78.76       76.32      4.42 o 
  -3   2   1     1201.89     1226.25     20.02 o 
  -2   2   1      176.25      219.17      5.68 o 
  -1   2   1     6319.59     6321.22     91.69 o 
   0   2   1      433.59      424.94      9.83 o 
   1   2   1      455.50      471.16     10.73 o 
   2   2   1    12832.78    13031.74    261.53 o 
   3   2   1     4083.27     4154.00     86.88 o 
   4   2   1       50.31      104.34      8.02 o 
   5   2   1     1076.96     1031.08     26.50 o 
   6   2   1      128.30      146.34      9.91 o 
   7   2   1        4.32        5.68      7.03 o 
   8   2   1     3608.20     3636.67     79.91 o 
   9   2   1      634.47      648.59     22.44 o 
  10   2   1       51.12       44.87     16.67 o 
  11   2   1       28.57       30.91      9.64 o 
  12   2   1      186.52      163.01     24.33 o 
  13   2   1      170.32      168.50     11.80 o 
 -14   3   1      269.54      287.09     23.79 o 
 -13   3   1      419.19      398.30     18.74 o 
 -12   3   1      359.90      323.95     16.49 o 
 -11   3   1      579.25      561.16     16.49 o 
 -10   3   1     1269.72     1321.83     32.27 o 
  -9   3   1     1584.81     1493.91     30.02 o 
  -8   3   1     1142.43     1138.35     23.71 o 
  -7   3   1        0.45        3.42      9.37 o 
  -6   3   1      907.52      820.53     17.67 o 
  -5   3   1      381.72      478.54      9.55 o 
  -4   3   1      425.18      523.54     10.18 o 
  -3   3   1    15718.70    16036.68    229.48 o 
  -2   3   1     1362.63     1340.62     21.65 o 
  -1   3   1        5.54        4.42      3.96 o 
   0   3   1      718.56      749.44     13.43 o 
   1   3   1     7314.18     7024.93    102.13 o 
   2   3   1      342.88      370.95     12.53 o 
   3   3   1      802.49      814.60     21.45 o 
   4   3   1       68.53       79.02     14.69 o 
   5   3   1     2262.71     2227.85     50.32 o 
   6   3   1     2485.95     2516.74     56.72 o 
   7   3   1     3415.97     3544.66     77.84 o 
   8   3   1      580.23      551.26     21.00 o 
   9   3   1       56.75       45.59     12.80 o 
  10   3   1      584.67      581.71     44.97 o 
  11   3   1      361.36      372.34     28.84 o 
  12   3   1      118.99      127.05     13.34 o 
 -14   4   1      172.04      217.97     21.63 o 
 -13   4   1       24.72       22.98      9.28 o 
 -12   4   1      807.97      770.18     36.05 o 
 -11   4   1     2047.71     1957.32     48.59 o 
 -10   4   1       50.79       57.49      9.10 o 
  -9   4   1       55.99       49.83      7.48 o 
  -8   4   1     1794.66     1770.74     33.81 o 
  -7   4   1     2605.17     2405.34     43.65 o 
  -6   4   1        0.83        4.87      3.51 o 
  -5   4   1      149.57      157.24      7.03 o 
  -4   4   1     1079.98     1075.69     18.48 o 
  -3   4   1     2396.30     2202.81     34.19 o 
  -2   4   1     1469.40     1362.36     22.27 o 
  -1   4   1     1008.96     1015.19     20.74 o 
   0   4   1      169.00      190.77      6.04 o 
   1   4   1       19.63       18.92      3.60 o 
   2   4   1        5.58       17.57      4.51 o 
   3   4   1        7.59       20.09      6.67 o 
   4   4   1     1787.22     1962.31     45.17 o 
   5   4   1     1132.30     1324.52     33.08 o 
   6   4   1      180.81      174.18     16.76 o 
   7   4   1      374.80      317.83     24.69 o 
   8   4   1       34.79       44.42     16.94 o 
   9   4   1      208.16      193.92     13.25 o 
  10   4   1      286.92      299.44     16.67 o 
  11   4   1       15.99       10.99     11.89 o 
  12   4   1        0.72       -9.55      9.55 o 
 -14   5   1       11.80       -7.03     15.41 o 
 -13   5   1        0.26        8.38     12.34 o 
 -12   5   1       50.48       42.08      9.82 o 
 -11   5   1       85.97       80.02     10.72 o 
 -10   5   1      372.33      370.01     16.49 o 
  -9   5   1      643.42      654.55     21.18 o 
  -8   5   1        0.62        3.15      6.13 o 
  -7   5   1       40.47       23.70      4.87 o 
  -6   5   1      195.31      180.94      6.49 o 
  -5   5   1     1189.44     1282.52     28.49 o 
  -4   5   1      638.78      587.46     11.72 o 
  -3   5   1       11.00       30.10      4.33 o 
  -2   5   1       11.37       28.20      3.96 o 
  -1   5   1     1408.30     1416.33     31.11 o 
   0   5   1      478.29      464.06     10.09 o 
   1   5   1      730.31      668.62     16.04 o 
   2   5   1      672.17      653.72     12.98 o 
   3   5   1      401.18      434.64     12.08 o 
   4   5   1      560.46      531.90     17.75 o 
   5   5   1      582.83      545.51     18.93 o 
   6   5   1     1129.21     1103.97     50.84 o 
   7   5   1      259.03      270.69     14.78 o 
   8   5   1        5.19       10.27     11.17 o 
   9   5   1       49.99       38.84     11.35 o 
  10   5   1      102.83      103.17     12.80 o 
  11   5   1       66.87       38.57     10.09 o 
 -14   6   1       10.72       43.61      9.37 o 
 -13   6   1      474.76      466.70     19.28 o 
 -12   6   1      172.79      162.02     13.43 o 
 -11   6   1      367.12      330.80     15.77 o 
 -10   6   1        8.84       -5.86      6.58 o 
  -9   6   1        8.76       20.36     10.36 o 
  -8   6   1       21.93       12.07      7.39 o 
  -7   6   1       50.29       42.80      6.85 o 
  -6   6   1      224.80      254.39     12.17 o 
  -5   6   1      202.28      209.60      5.77 o 
  -4   6   1      463.67      518.65     10.99 o 
  -3   6   1     1166.29     1137.38     17.85 o 
  -2   6   1      253.96      243.67      7.12 o 
  -1   6   1     8117.70     8152.20    118.79 o 
   0   6   1     2966.48     2791.53     43.12 o 
   1   6   1      132.24      127.51     11.26 o 
   2   6   1     4606.67     4589.50     68.96 o 
   3   6   1     1992.76     1937.94     36.34 o 
   4   6   1     2908.58     2939.39     65.39 o 
   5   6   1      105.24      106.87     10.54 o 
   6   6   1      706.53      692.59     33.07 o 
   7   6   1      709.22      713.04     35.42 o 
   8   6   1      593.72      580.45     21.90 o 
   9   6   1        1.63       -8.20      8.20 o 
  10   6   1      235.52      241.13     15.77 o 
  11   6   1       77.36       62.80     16.22 o 
 -13   7   1       49.54       75.42     13.07 o 
 -12   7   1      227.21      203.11     13.88 o 
 -11   7   1     1019.71     1014.54     51.10 o 
 -10   7   1      845.13      824.90     37.76 o 
  -9   7   1       11.41        4.33     16.76 o 
  -8   7   1      878.70      908.38     26.59 o 
  -7   7   1      380.71      403.71     12.98 o 
  -6   7   1        3.15        3.24      7.84 o 
  -5   7   1      296.85      261.69     10.00 o 
  -4   7   1      366.36      390.20     14.78 o 
  -3   7   1      975.03      983.11     21.27 o 
  -2   7   1        2.69       18.74      4.96 o 
  -1   7   1        5.70        5.41      3.87 o 
   0   7   1      268.60      233.12      7.57 o 
   1   7   1     2391.32     2223.43     35.62 o 
   2   7   1     1732.30     1713.95     28.67 o 
   3   7   1      519.88      535.58     17.93 o 
   4   7   1        6.20        2.34      7.48 o 
   5   7   1      377.98      350.73     15.50 o 
   6   7   1       48.26       54.33     10.27 o 
   7   7   1      126.62      102.45     10.81 o 
   8   7   1       63.98       43.79     18.56 o 
   9   7   1       15.22       25.23      9.64 o 
  10   7   1       26.55       41.45     16.40 o 
 -13   8   1      272.78      255.73     17.30 o 
 -12   8   1      106.30      135.34     23.52 o 
 -11   8   1      129.02      155.53     25.86 o 
 -10   8   1        9.55        1.71      8.83 o 
  -9   8   1       60.94       60.64      8.83 o 
  -8   8   1       25.94       42.62      8.11 o 
  -7   8   1      118.01      104.89      9.01 o 
  -6   8   1      234.87      223.12     10.00 o 
  -5   8   1      232.10      218.34      9.91 o 
  -4   8   1      265.93      288.00     20.37 o 
  -3   8   1       60.93       67.94      6.76 o 
  -2   8   1      153.39      116.24      6.40 o 
  -1   8   1       11.26       10.09      4.14 o 
   0   8   1      107.26      115.88      6.13 o 
   1   8   1       28.62       27.66      5.32 o 
   2   8   1        0.12        1.44      4.69 o 
   3   8   1      213.35      215.00      9.37 o 
   4   8   1      759.78      739.64     37.76 o 
   5   8   1      167.71      180.22     12.16 o 
   6   8   1       17.52       14.15      9.55 o 
   7   8   1        0.08       25.59     11.80 o 
   8   8   1      810.92      728.99     35.06 o 
   9   8   1      727.23      631.01     24.06 o 
  10   8   1     1057.05     1081.21     48.76 o 
 -12   9   1       79.28       71.18     11.26 o 
 -11   9   1        1.79        3.06      8.47 o 
 -10   9   1      186.29      146.97     13.07 o 
  -9   9   1      133.14      147.96     11.26 o 
  -8   9   1       56.43       44.60      8.56 o 
  -7   9   1        4.59       17.03     17.30 o 
  -6   9   1       27.65       25.77      6.49 o 
  -5   9   1      753.20      729.82     22.98 o 
  -4   9   1     2197.13     2247.78     43.55 o 
  -3   9   1       59.93       69.92      7.30 o 
  -2   9   1       14.00       28.20      6.04 o 
  -1   9   1     1006.38      985.31     22.26 o 
   0   9   1     1154.46     1198.88     21.81 o 
   1   9   1      719.06      740.72     15.68 o 
   2   9   1       95.44       98.13     19.64 o 
   3   9   1       76.72       81.55     10.00 o 
   4   9   1      557.03      533.50     19.10 o 
   5   9   1      524.86      541.78     46.41 o 
   6   9   1      207.90      158.95     16.58 o 
   7   9   1       21.38       19.82      8.92 o 
   8   9   1       67.02       66.77     13.25 o 
   9   9   1       24.86       38.29     20.18 o 
 -12  10   1       11.10       54.24     16.58 o 
 -11  10   1       12.37       -9.37      9.37 o 
 -10  10   1       14.74       15.41     13.97 o 
  -9  10   1       82.16       54.97      9.82 o 
  -8  10   1       17.11       15.50     13.52 o 
  -7  10   1      461.89      468.69     15.23 o 
  -6  10   1     1411.86     1482.02     27.76 o 
  -5  10   1     1278.49     1356.16     29.47 o 
  -4  10   1       20.26       11.44      5.95 o 
  -3  10   1      346.19      378.48     21.90 o 
  -2  10   1      955.48      947.69     22.26 o 
  -1  10   1      183.04      174.90     12.44 o 
   0  10   1       59.72       39.74     28.38 o 
   1  10   1       40.54       30.19      6.85 o 
   2  10   1      152.05      138.14     11.98 o 
   3  10   1      210.04      238.61     18.92 o 
   4  10   1      172.07      144.89     16.31 o 
   5  10   1      276.14      264.11     14.33 o 
   6  10   1        7.94       12.79      9.28 o 
   7  10   1       14.16        5.77     24.51 o 
   8  10   1        0.05       -8.20      8.20 o 
 -11  11   1       90.00       59.65     11.08 o 
 -10  11   1       90.18       98.40     11.98 o 
  -9  11   1       27.69        3.60      9.37 o 
  -8  11   1      291.34      270.96     15.50 o 
  -7  11   1      330.12      323.95     13.79 o 
  -6  11   1       82.79       65.33      8.83 o 
  -5  11   1       77.60       76.59      8.11 o 
  -4  11   1      122.45      154.63     18.38 o 
  -3  11   1      224.36      252.67     21.27 o 
  -2  11   1        0.88        1.71     11.53 o 
  -1  11   1        5.52        0.90      7.12 o 
   0  11   1       84.97       79.38     10.18 o 
   1  11   1      239.28      184.01     17.57 o 
   2  11   1        0.71       -5.95     10.72 o 
   3  11   1      505.22      476.89     19.01 o 
   4  11   1      176.10      147.42     27.75 o 
   5  11   1        2.39       -7.48      7.48 o 
   6  11   1       12.47        3.42     12.43 o 
  -9  12   1       33.36       27.48     27.66 o 
  -8  12   1      186.07      198.60     27.21 o 
  -7  12   1      112.49      137.41     25.77 o 
  -6  12   1      199.57      178.96     12.53 o 
  -5  12   1      360.64      371.80     18.92 o 
  -4  12   1       87.43       93.98     13.34 o 
  -3  12   1      109.41       84.25     11.44 o 
  -2  12   1        4.06       -5.14     14.24 o 
  -1  12   1        9.46       36.58     15.05 o 
   0  12   1       30.95       42.17     12.61 o 
   1  12   1      139.70      126.87     17.57 o 
   2  12   1      223.82      219.15     19.82 o 
   3  12   1      269.66      217.89     19.10 o 
   4  12   1      682.31      611.81     31.54 o 
   5  12   1      101.27      111.64     28.29 o 
  -8  13   1       69.55      104.43     18.65 o 
  -7  13   1        0.09       -7.30     11.08 o 
  -6  13   1       18.42        0.27     11.26 o 
  -5  13   1       27.38       27.30     18.83 o 
  -4  13   1       14.93        5.86     11.17 o 
  -3  13   1      355.16      305.84     22.44 o 
  -2  13   1       38.21        8.47     10.81 o 
  -1  13   1      208.03      206.35     19.55 o 
   0  13   1      134.06      104.07     16.31 o 
   1  13   1       20.44       49.65     21.63 o 
   2  13   1      533.12      548.80     29.83 o 
   3  13   1     1297.02     1481.07     58.76 o 
  -5  14   1        0.26       -2.34     11.35 o 
  -4  14   1       90.49      117.05     16.85 o 
  -3  14   1       65.44       23.70     14.42 o 
  -2  14   1        7.31       30.10     15.59 o 
  -1  14   1       12.15        5.95     10.90 o 
   0  14   1       86.16       69.65     15.32 o 
  -1 -15   2        0.10       -7.30     10.45 o 
   0 -15   2       10.56      -12.16     12.16 o 
   1 -15   2       44.19       32.35     10.09 o 
   2 -15   2      126.98      122.64     27.66 o 
   3 -15   2       44.81       32.98      9.64 o 
   4 -15   2       48.38       24.24     16.31 o 
  -4 -14   2       29.56       27.12     14.15 o 
  -3 -14   2      213.34      221.94     14.96 o 
  -2 -14   2       21.03       19.01     11.35 o 
  -1 -14   2       24.59       34.33      9.19 o 
   0 -14   2       74.41       81.82     13.61 o 
   1 -14   2      111.68      115.07     11.26 o 
   2 -14   2       62.24       63.80      8.74 o 
   3 -14   2       50.36       54.15     10.81 o 
   4 -14   2      349.85      346.66     14.60 o 
   5 -14   2      107.46       97.77      9.91 o 
   6 -14   2       87.55       92.27      9.73 o 
   7 -14   2       13.33       13.07      8.38 o 
  -5 -13   2        0.41       -0.18     11.71 o 
  -4 -13   2      131.23      131.47     12.71 o 
  -3 -13   2      165.43      117.86     21.36 o 
  -2 -13   2       29.27       59.20     29.37 o 
  -1 -13   2      258.27      263.66     12.71 o 
   0 -13   2      416.90      451.65     22.71 o 
   1 -13   2      748.13      785.67     21.00 o 
   2 -13   2        0.52       -1.17     15.23 o 
   3 -13   2       79.13       85.60      9.46 o 
   4 -13   2        8.21       17.30     10.72 o 
   5 -13   2      112.68      104.61     13.16 o 
   6 -13   2        4.35        9.28      7.75 o 
   7 -13   2       19.22       23.52     10.18 o 
   8 -13   2       26.78       25.14      7.84 o 
  -7 -12   2       45.96       25.59     16.40 o 
  -6 -12   2       45.84       47.94     10.18 o 
  -5 -12   2      178.50      178.96     10.72 o 
  -4 -12   2       73.19       89.75     10.27 o 
  -3 -12   2       27.43       12.98      6.31 o 
  -2 -12   2     1333.72     1401.83     30.55 o 
  -1 -12   2     1322.67     1348.39     41.28 o 
   0 -12   2      103.27      107.59      8.47 o 
   1 -12   2       23.85       23.79      7.39 o 
   2 -12   2      161.22      178.42     15.77 o 
   3 -12   2      215.47      259.61     11.44 o 
   4 -12   2      285.33      276.37     12.98 o 
   5 -12   2      169.07      134.62     11.08 o 
   6 -12   2      128.26      102.81     12.62 o 
   7 -12   2      131.74      110.02      9.82 o 
   8 -12   2      117.64      115.07     10.36 o 
   9 -12   2       12.14        9.73      9.82 o 
  10 -12   2        0.19      -11.35     11.35 o 
  -8 -11   2      109.01      140.12     32.53 o 
  -7 -11   2        2.83       21.17     29.28 o 
  -6 -11   2        3.11       -3.15      6.49 o 
  -5 -11   2      304.19      285.65     10.18 o 
  -4 -11   2      880.13      882.49     18.57 o 
  -3 -11   2       80.40       71.54      7.21 o 
  -2 -11   2      174.85      157.87     11.98 o 
  -1 -11   2      299.01      316.47     11.71 o 
   0 -11   2       88.78       73.71      7.75 o 
   1 -11   2       39.36       58.30      7.39 o 
   2 -11   2        4.03       -1.62      9.82 o 
   3 -11   2      341.32      336.30     15.41 o 
   4 -11   2        2.49       -5.23      5.23 o 
   5 -11   2     1035.43     1030.52     24.24 o 
   6 -11   2        1.40       12.79      6.40 o 
   7 -11   2      175.23      171.48     11.35 o 
   8 -11   2       17.66       21.08     12.61 o 
   9 -11   2       14.94       10.72     12.43 o 
  10 -11   2        1.19       15.95      9.46 o 
  11 -11   2      147.08      130.84     17.12 o 
  -9 -10   2        9.26        2.34     19.37 o 
  -8 -10   2      140.52      111.64     11.35 o 
  -7 -10   2      136.81      142.82     23.25 o 
  -6 -10   2       12.15       15.05      6.40 o 
  -5 -10   2      254.64      251.23     11.17 o 
  -4 -10   2      105.09      105.79      7.39 o 
  -3 -10   2      211.04      228.61      8.65 o 
  -2 -10   2     1369.93     1415.08     25.24 o 
  -1 -10   2      115.98      125.07      8.65 o 
   0 -10   2        5.63        0.27      6.40 o 
   1 -10   2      299.47      275.11     10.90 o 
   2 -10   2      168.81      139.58      8.65 o 
   3 -10   2      272.95      304.67     11.44 o 
   4 -10   2     1645.14     1657.04     34.26 o 
   5 -10   2      916.26      921.00     22.26 o 
   6 -10   2      143.81      135.79      9.28 o 
   7 -10   2       34.90       20.45      7.03 o 
   8 -10   2      723.32      729.97     20.19 o 
   9 -10   2      339.63      321.97     16.13 o 
  10 -10   2      358.08      336.66     28.75 o 
  11 -10   2        3.75       -5.32     10.18 o 
 -10  -9   2      102.59       91.01     18.47 o 
  -9  -9   2      175.14      177.51     13.61 o 
  -8  -9   2     1157.92     1084.06     43.98 o 
  -7  -9   2       22.19       25.59     19.37 o 
  -6  -9   2      386.25      408.22     13.52 o 
  -5  -9   2     1469.32     1502.89     42.10 o 
  -4  -9   2      677.53      673.30     14.69 o 
  -3  -9   2        9.97       13.25      5.05 o 
  -2  -9   2     1237.90     1267.25     22.80 o 
  -1  -9   2      279.53      275.20      8.65 o 
   0  -9   2      191.87      182.65      9.19 o 
   1  -9   2       33.95       29.10      5.77 o 
   2  -9   2     1168.74     1167.37     25.42 o 
   3  -9   2      601.80      634.00     16.76 o 
   4  -9   2        4.48       12.79      5.95 o 
   5  -9   2      435.12      409.22     13.52 o 
   6  -9   2      329.79      331.80     12.35 o 
   7  -9   2      948.89      942.63     22.62 o 
   8  -9   2        4.44       15.23      8.20 o 
   9  -9   2      129.48      133.90     10.90 o 
  10  -9   2       19.95       -4.23      8.29 o 
  11  -9   2      201.35      172.20     19.37 o 
  12  -9   2      488.79      466.61     21.00 o 
 -11  -8   2       48.21       53.43     33.16 o 
 -10  -8   2      333.10      303.59     16.40 o 
  -9  -8   2       31.82       24.06      8.65 o 
  -8  -8   2      393.30      391.72     17.21 o 
  -7  -8   2     1594.80     1712.85     42.91 o 
  -6  -8   2     2089.26     2017.84     42.91 o 
  -5  -8   2      518.94      531.25     12.62 o 
  -4  -8   2      844.86      818.54     16.49 o 
  -3  -8   2     2819.68     2760.02     43.56 o 
  -2  -8   2     1305.78     1259.94     22.27 o 
  -1  -8   2        0.56        9.01      4.33 o 
   0  -8   2        0.15        3.96      3.96 o 
   1  -8   2      164.53      152.29      6.31 o 
   2  -8   2     2733.11     2962.27     47.17 o 
   3  -8   2      147.27      143.09      8.65 o 
   4  -8   2     2330.53     2282.42     43.64 o 
   5  -8   2        5.86       12.61      5.86 o 
   6  -8   2     1541.76     1553.46     32.27 o 
   7  -8   2      210.10      230.41     12.98 o 
   8  -8   2        0.43       -5.14      5.14 o 
   9  -8   2       40.73       24.87     14.42 o 
  10  -8   2      155.58      187.52     16.40 o 
  11  -8   2       45.96       62.08     15.50 o 
  12  -8   2       26.98       43.97     15.59 o 
 -12  -7   2        0.33       40.91     13.88 o 
 -11  -7   2       30.99        9.28      8.20 o 
 -10  -7   2       40.12       40.91      9.37 o 
  -9  -7   2     1788.39     1786.89     55.98 o 
  -8  -7   2      303.89      308.27     15.14 o 
  -7  -7   2        7.96       16.40     14.24 o 
  -6  -7   2        1.49       -4.60      5.32 o 
  -5  -7   2      127.14      108.76      6.22 o 
  -4  -7   2     3048.56     2988.35     46.63 o 
  -3  -7   2      547.59      565.34     12.17 o 
  -2  -7   2       15.40       13.43      5.95 o 
  -1  -7   2      586.31      596.72     12.44 o 
   0  -7   2      141.26      104.35      6.58 o 
   1  -7   2       73.28      102.09      6.76 o 
   2  -7   2      104.73      121.92      5.86 o 
   3  -7   2     3742.98     3742.53     69.75 o 
   4  -7   2       29.86       29.83      5.68 o 
   5  -7   2     1183.55     1174.25     25.15 o 
   6  -7   2     1833.29     1839.70     36.42 o 
   7  -7   2       26.80       21.99      6.49 o 
   8  -7   2      336.75      331.98     20.10 o 
   9  -7   2      157.03      148.05     12.89 o 
  10  -7   2        4.60        9.01      8.38 o 
  11  -7   2        0.24        6.85     21.26 o 
  12  -7   2      484.83      455.26     20.28 o 
  13  -7   2      141.50      131.83     14.15 o 
 -12  -6   2       85.18      108.22     13.88 o 
 -11  -6   2      319.21      307.01     16.31 o 
 -10  -6   2      478.06      425.70     18.74 o 
  -9  -6   2      310.59      300.43     15.23 o 
  -8  -6   2        9.07       13.70      7.75 o 
  -7  -6   2      453.79      433.19     16.22 o 
  -6  -6   2      136.28      138.23      7.75 o 
  -5  -6   2        5.19       -4.05      4.05 o 
  -4  -6   2       98.30      127.14      5.95 o 
  -3  -6   2      707.04      730.69     14.24 o 
  -2  -6   2      359.63      355.70      8.92 o 
  -1  -6   2       68.51       47.40      4.33 o 
   0  -6   2     1733.72     1615.62     26.24 o 
   1  -6   2      979.70      990.43     17.40 o 
   2  -6   2      414.69      450.61     12.17 o 
   3  -6   2     7503.53     7394.52    127.35 o 
   4  -6   2     3866.99     3539.96     63.71 o 
   5  -6   2     1227.20     1129.41     24.07 o 
   6  -6   2      111.38      104.26     15.95 o 
   7  -6   2     1461.24     1450.51     29.84 o 
   8  -6   2      267.85      289.17     14.60 o 
   9  -6   2        1.41        0.63      7.66 o 
  10  -6   2      222.52      207.43     14.42 o 
  11  -6   2       68.16       55.33      9.37 o 
  12  -6   2       30.65       50.37     10.09 o 
  13  -6   2       62.69       46.40     10.27 o 
 -13  -5   2       69.36       58.21     12.71 o 
 -12  -5   2        8.57        0.27      8.65 o 
 -11  -5   2       59.19       66.68     13.97 o 
 -10  -5   2      332.55      347.02     16.22 o 
  -9  -5   2      121.51       93.80     10.27 o 
  -8  -5   2      270.29      224.11     25.14 o 
  -7  -5   2        1.60       15.59      6.85 o 
  -6  -5   2      587.79      551.64     16.31 o 
  -5  -5   2      542.64      559.94     11.99 o 
  -4  -5   2      921.66     1105.47     19.38 o 
  -3  -5   2      111.68       98.40      5.23 o 
  -2  -5   2      866.78      839.33     15.23 o 
  -1  -5   2     7561.49     7631.44    111.01 o 
   0  -5   2      923.02      935.77     23.80 o 
   1  -5   2      591.44      753.07     13.70 o 
   2  -5   2     3032.12     2789.19     50.45 o 
   3  -5   2    10038.38     9892.12    142.94 o 
   4  -5   2        4.83       20.45      4.14 o 
   5  -5   2       56.02       42.80      8.74 o 
   6  -5   2     2579.40     2623.73     41.12 o 
   7  -5   2     1641.83     1653.64     27.77 o 
   8  -5   2        1.47        7.03     11.89 o 
   9  -5   2      315.20      342.61     15.41 o 
  10  -5   2      304.40      325.03     21.54 o 
  11  -5   2       54.65       80.28     16.22 o 
  12  -5   2       12.16        4.05      8.20 o 
  13  -5   2        1.76       10.72     17.93 o 
 -13  -4   2      428.67      432.27     33.61 o 
 -12  -4   2      876.05      900.32     36.14 o 
 -11  -4   2     1129.85     1204.11     33.80 o 
 -10  -4   2      125.25       89.75     11.44 o 
  -9  -4   2      271.13      281.87     25.86 o 
  -8  -4   2     1613.32     1612.29     39.21 o 
  -7  -4   2      360.91      354.97     14.24 o 
  -6  -4   2        0.50        7.57      7.30 o 
  -5  -4   2     2040.26     2139.61     39.23 o 
  -4  -4   2       51.29       45.50      4.42 o 
  -3  -4   2     1292.72     1406.52     23.08 o 
  -2  -4   2      740.25      784.54     14.15 o 
  -1  -4   2      578.99      542.28      9.37 o 
   0  -4   2      604.28      681.48     11.00 o 
   1  -4   2     3186.49     3140.41     47.13 o 
   2  -4   2     7108.35     6915.94    100.53 o 
   3  -4   2      491.03      511.93     10.45 o 
   4  -4   2     7149.59     7134.91    104.14 o 
   5  -4   2     3693.53     3632.48     54.96 o 
   6  -4   2       81.86       80.20      7.21 o 
   7  -4   2      173.37      186.80      8.11 o 
   8  -4   2      126.64      151.29      8.38 o 
   9  -4   2      100.54      103.62     14.87 o 
  10  -4   2      278.95      287.46     14.60 o 
  11  -4   2        1.59        2.61      8.02 o 
  12  -4   2        7.75        7.66      8.47 o 
  13  -4   2      325.38      310.16     17.03 o 
 -14  -3   2      221.42      204.01     14.51 o 
 -13  -3   2       15.16        1.98     22.35 o 
 -12  -3   2      320.03      311.97     24.69 o 
 -11  -3   2      369.27      320.17     14.96 o 
 -10  -3   2       44.32       44.42      8.83 o 
  -9  -3   2      765.68      773.54     23.34 o 
  -8  -3   2     1171.04     1244.08     32.00 o 
  -7  -3   2      160.10      166.07      9.55 o 
  -6  -3   2        1.15       16.04      4.60 o 
  -5  -3   2     1060.07     1102.60     21.91 o 
  -4  -3   2     2783.12     2746.18     41.96 o 
  -3  -3   2     3130.75     3103.97     46.77 o 
  -2  -3   2     1070.77     1037.21     15.51 o 
  -1  -3   2      488.39      518.05     10.10 o 
   0  -3   2     2549.88     2477.21     37.48 o 
   1  -3   2     1087.96     1013.04     16.95 o 
   2  -3   2     3444.36     3369.48     50.31 o 
   3  -3   2     1298.59     1176.04     19.66 o 
   4  -3   2       30.46       35.14      4.14 o 
   5  -3   2     1230.40     1224.71     20.92 o 
   6  -3   2      270.48      272.69      7.84 o 
   7  -3   2       47.25       51.00      5.23 o 
   8  -3   2        0.67        5.86      5.86 o 
   9  -3   2      329.75      317.02     12.89 o 
  10  -3   2      106.19      104.70     11.98 o 
  11  -3   2        0.47       -0.72      8.56 o 
  12  -3   2      525.83      548.17     24.51 o 
  13  -3   2      904.88      958.08     30.91 o 
 -14  -2   2       63.29       59.83     19.01 o 
 -13  -2   2      239.11      235.46     16.40 o 
 -12  -2   2       31.34       51.99     11.08 o 
 -11  -2   2        2.78        3.78     15.32 o 
 -10  -2   2        3.86        4.33      6.76 o 
  -9  -2   2      445.49      488.61     17.48 o 
  -8  -2   2      276.61      315.94     13.16 o 
  -7  -2   2      575.42      634.11     19.29 o 
  -6  -2   2     2786.12     2753.73     48.89 o 
  -5  -2   2     1786.58     1796.19     32.92 o 
  -4  -2   2     1000.27      906.27     15.78 o 
  -3  -2   2     7833.42     7911.27    102.04 o 
  -2  -2   2     9416.37     9533.18    122.15 o 
  -1  -2   2     1034.11     1057.62     17.23 o 
   0  -2   2      753.01      698.47     12.17 o 
   1  -2   2      265.75      272.64      6.40 o 
   2  -2   2     1199.90     1225.86     20.65 o 
   3  -2   2     2331.17     2383.85     36.73 o 
   4  -2   2      180.40      189.60      8.74 o 
   5  -2   2      368.16      402.02      9.37 o 
   6  -2   2      322.18      334.87      8.83 o 
   7  -2   2      474.55      446.18     13.07 o 
   8  -2   2      572.05      571.45     15.68 o 
   9  -2   2      153.01      165.08      9.82 o 
  10  -2   2      514.09      513.12     25.50 o 
  11  -2   2     1018.64     1026.81     24.06 o 
  12  -2   2      415.38      383.97     17.75 o 
  13  -2   2       60.25       76.68     10.63 o 
 -14  -1   2        0.86        0.54     15.95 o 
 -13  -1   2       29.26        6.94     27.03 o 
 -12  -1   2      195.54      163.10     11.98 o 
 -11  -1   2      114.65       88.40     10.45 o 
 -10  -1   2       32.34       23.70      8.29 o 
  -9  -1   2       19.67       10.09     14.33 o 
  -8  -1   2        6.63       12.25     17.84 o 
  -7  -1   2     1936.20     1855.71     43.73 o 
  -6  -1   2     4740.26     4939.08     84.42 o 
  -5  -1   2      640.54      626.98     11.99 o 
  -4  -1   2    12478.69    12307.04    175.92 o 
  -3  -1   2      353.49      378.55      8.02 o 
  -2  -1   2    16345.38    16248.16    231.94 o 
  -1  -1   2      103.12       96.43      4.24 o 
   0  -1   2     2915.19     2818.82     41.98 o 
   1  -1   2    16285.75    16346.66    233.34 o 
   2  -1   2    22254.57    22885.21    326.07 o 
   3  -1   2        1.03        3.33      3.60 o 
   4  -1   2      488.50      521.75     10.82 o 
   5  -1   2     1480.49     1513.29     24.98 o 
   6  -1   2       83.08       83.98      5.14 o 
   7  -1   2      202.41      222.30     12.17 o 
   8  -1   2       39.28       44.60      7.03 o 
   9  -1   2      170.85      196.80     14.15 o 
  10  -1   2      106.60      111.01      9.73 o 
  11  -1   2       22.42       19.46      7.75 o 
  12  -1   2      268.08      275.02     12.80 o 
  13  -1   2        2.66        9.64     10.09 o 
 -14   0   2      232.14      210.77     16.22 o 
 -13   0   2      137.00      152.91     15.59 o 
 -12   0   2        0.29       -0.63      8.02 o 
 -11   0   2       24.05       47.13      8.83 o 
 -10   0   2      179.90      159.49     12.80 o 
  -9   0   2       52.38       44.51      7.57 o 
  -8   0   2       15.26       23.88     10.90 o 
  -7   0   2      717.68      742.22     16.13 o 
  -6   0   2       30.04       31.18      4.96 o 
  -5   0   2      100.10      157.15      6.76 o 
  -4   0   2     2134.69     2070.82     36.63 o 
  -3   0   2      198.87      209.26      8.20 o 
  -2   0   2      523.04      524.36     13.61 o 
  -1   0   2      714.58      683.31     13.53 o 
   0   0   2       23.31       22.98      3.06 o 
   1   0   2      456.11      469.48      9.10 o 
   2   0   2    22717.59    22976.32    327.35 o 
   3   0   2      935.26     1005.60     19.92 o 
   4   0   2        0.30        2.07      3.60 o 
   5   0   2      381.35      321.55     13.07 o 
   6   0   2      952.30     1016.29     21.18 o 
   7   0   2        9.96        2.88      8.20 o 
   8   0   2       25.04       25.05     10.00 o 
   9   0   2      208.49      224.55     10.72 o 
  10   0   2      157.98      162.74     10.00 o 
  11   0   2      312.58      304.49     13.34 o 
  12   0   2      175.82      173.01     19.01 o 
  13   0   2        7.90       -5.23     11.98 o 
 -14   1   2       53.60       25.77      8.02 o 
 -13   1   2       37.45       58.48     20.09 o 
 -12   1   2      169.15      176.16     12.16 o 
 -11   1   2        0.55       -1.89      7.30 o 
 -10   1   2        3.73        8.65      7.30 o 
  -9   1   2     1031.96     1010.66     27.13 o 
  -8   1   2      964.42      976.70     25.60 o 
  -7   1   2     1816.47     1946.99     44.09 o 
  -6   1   2       42.45       48.75      4.87 o 
  -5   1   2     1206.39     1226.74     23.44 o 
  -4   1   2      564.29      554.44     22.71 o 
  -3   1   2        0.38        0.99      3.96 o 
  -2   1   2      634.20      626.25     15.87 o 
  -1   1   2     2128.54     2028.87     43.44 o 
   0   1   2       34.40       58.39      5.32 o 
   1   1   2     1642.19     1582.54     35.28 o 
   2   1   2      166.82      179.51      8.74 o 
   3   1   2       17.62       18.11      5.50 o 
   4   1   2     3554.24     3365.12     59.03 o 
   5   1   2      234.30      226.46      8.11 o 
   6   1   2     1302.76     1452.25     35.61 o 
   7   1   2     1830.76     1943.59     78.71 o 
   8   1   2     3919.01     3815.35     83.80 o 
   9   1   2      419.45      471.03     25.77 o 
  10   1   2        6.99        2.16      8.38 o 
  11   1   2      495.01      463.73     15.41 o 
  12   1   2      206.52      204.37     12.07 o 
  13   1   2        1.03       -2.88      8.29 o 
 -14   2   2      528.00      582.23     23.43 o 
 -13   2   2      772.00      795.13     25.23 o 
 -12   2   2        4.17        0.00      9.01 o 
 -11   2   2      433.09      438.23     16.76 o 
 -10   2   2     2107.77     2078.10     48.23 o 
  -9   2   2      214.82      183.65     11.08 o 
  -8   2   2      187.74      186.89     13.88 o 
  -7   2   2      784.55      684.82     31.91 o 
  -6   2   2       19.10        6.58      5.77 o 
  -5   2   2        7.38        4.33      3.87 o 
  -4   2   2      641.26      643.95     16.86 o 
  -3   2   2    10661.47    10990.03    220.73 o 
  -2   2   2      747.15      709.72     14.52 o 
  -1   2   2     1261.59     1259.44     23.18 o 
   0   2   2     6802.18     6799.21    112.68 o 
   1   2   2     1201.24     1156.91     27.32 o 
   2   2   2      172.25      132.29     10.90 o 
   3   2   2      350.88      382.74     13.25 o 
   4   2   2       60.18       50.91      6.94 o 
   5   2   2     3349.73     3293.58     71.63 o 
   6   2   2     1542.87     1625.43     39.67 o 
   7   2   2     3521.10     3754.64     82.26 o 
   8   2   2      208.04      216.90     23.43 o 
   9   2   2      274.18      245.10     14.33 o 
  10   2   2      615.47      612.98     23.07 o 
  11   2   2      164.02      159.13     25.86 o 
  12   2   2        5.49       -6.40      6.40 o 
 -14   3   2       51.82       32.62     15.32 o 
 -13   3   2        2.48       -9.01      9.01 o 
 -12   3   2      135.57      132.37     19.55 o 
 -11   3   2      427.05      405.43     14.33 o 
 -10   3   2      859.54      830.24     23.34 o 
  -9   3   2     1328.72     1304.06     32.63 o 
  -8   3   2     2145.35     2129.21     52.84 o 
  -7   3   2     2375.88     2452.50     46.62 o 
  -6   3   2      153.54      180.76      7.30 o 
  -5   3   2      185.63      183.74     13.25 o 
  -4   3   2     1361.51     1414.12     26.42 o 
  -3   3   2     1221.09     1183.11     22.45 o 
  -2   3   2      684.02      644.98     13.61 o 
  -1   3   2       29.41       40.82      9.55 o 
   0   3   2     1756.00     1703.84     30.76 o 
   1   3   2     3196.83     3041.82     52.63 o 
   2   3   2     1648.06     1682.21     61.23 o 
   3   3   2       41.34       27.30      6.40 o 
   4   3   2      462.92      450.07     15.50 o 
   5   3   2      325.90      308.65     13.25 o 
   6   3   2       12.49       13.43      7.66 o 
   7   3   2      798.36      820.05     24.96 o 
   8   3   2      290.59      299.08     15.41 o 
   9   3   2       30.76       46.58      9.55 o 
  10   3   2      212.32      193.56     13.52 o 
  11   3   2       68.37      112.63     33.25 o 
  12   3   2       47.40       32.71     10.99 o 
 -14   4   2      119.47      115.79     12.80 o 
 -13   4   2        0.50       23.61     11.71 o 
 -12   4   2       84.10       92.81     10.72 o 
 -11   4   2      579.83      557.74     28.84 o 
 -10   4   2      547.94      503.58     19.38 o 
  -9   4   2      658.17      605.71     15.77 o 
  -8   4   2      430.50      420.85     12.08 o 
  -7   4   2       60.13       63.98      5.05 o 
  -6   4   2      155.92      198.15      7.30 o 
  -5   4   2      174.41      155.44      6.58 o 
  -4   4   2      142.20      180.40      6.67 o 
  -3   4   2      486.63      486.69     11.54 o 
  -2   4   2      606.84      578.57     12.80 o 
  -1   4   2     3828.02     3830.19     65.37 o 
   0   4   2     5455.72     5254.98     88.46 o 
   1   4   2      105.08       95.43      5.50 o 
   2   4   2      153.78      142.47      8.83 o 
   3   4   2      237.46      185.81     10.09 o 
   4   4   2       95.83       93.35     23.43 o 
   5   4   2     1001.19     1020.95     56.24 o 
   6   4   2     1131.88     1192.85     31.64 o 
   7   4   2     1481.68     1503.01     43.09 o 
   8   4   2        4.36       -5.05      7.75 o 
   9   4   2       13.35       17.30      8.11 o 
  10   4   2       20.97       35.32      9.91 o 
  11   4   2        8.69      -10.45     10.99 o 
 -14   5   2       43.24        4.42     11.26 o 
 -13   5   2      147.20      153.99     17.57 o 
 -12   5   2       67.55       57.94     13.43 o 
 -11   5   2        0.03       26.40     19.46 o 
 -10   5   2       29.74       26.94      8.56 o 
  -9   5   2       27.76       32.08      8.02 o 
  -8   5   2      130.11       96.78     13.07 o 
  -7   5   2      124.91      112.55      5.86 o 
  -6   5   2      164.37      190.31      6.31 o 
  -5   5   2      518.54      422.32     10.99 o 
  -4   5   2      500.74      541.55     12.71 o 
  -3   5   2       46.46       84.70      5.50 o 
  -2   5   2     4137.59     3939.53     67.43 o 
  -1   5   2     4722.33     4238.43     72.23 o 
   0   5   2     2064.81     2265.81     58.80 o 
   1   5   2       27.06       15.86      5.95 o 
   2   5   2     1179.61     1072.46     21.91 o 
   3   5   2      103.50       85.15      8.74 o 
   4   5   2        5.90       14.60      9.82 o 
   5   5   2       91.68       93.98     13.34 o 
   6   5   2      596.59      560.37     28.21 o 
   7   5   2       90.57       57.94     19.46 o 
   8   5   2      200.39      191.48     18.56 o 
   9   5   2      133.61      120.47     12.25 o 
  10   5   2        9.67       22.26     14.87 o 
  11   5   2       91.42       88.03     11.89 o 
 -14   6   2      150.02      137.77     13.70 o 
 -13   6   2        4.27       -0.54      8.11 o 
 -12   6   2      254.27      203.11     13.52 o 
 -11   6   2      413.79      388.39     17.03 o 
 -10   6   2      441.94      477.52     26.76 o 
  -9   6   2       39.79       44.33      9.10 o 
  -8   6   2        2.72        2.61      7.12 o 
  -7   6   2        4.61       20.27      8.92 o 
  -6   6   2      506.56      496.38     22.98 o 
  -5   6   2      857.89      865.98     18.30 o 
  -4   6   2      287.10      269.08      8.74 o 
  -3   6   2     2031.07     1952.80     31.38 o 
  -2   6   2        2.30       10.72      7.03 o 
  -1   6   2      724.22      823.79     17.49 o 
   0   6   2       86.92       69.20      7.12 o 
   1   6   2     1240.86     1180.72     23.71 o 
   2   6   2      180.74      144.27      7.12 o 
   3   6   2      347.91      357.49     15.86 o 
   4   6   2     1424.22     1414.88     35.70 o 
   5   6   2     1596.10     1539.40     38.94 o 
   6   6   2     1339.08     1360.33     43.09 o 
   7   6   2       55.02       41.18     10.72 o 
   8   6   2      133.49      111.46     39.56 o 
   9   6   2      338.52      353.96     23.70 o 
  10   6   2        1.18       35.86     11.26 o 
 -13   7   2      313.25      247.35     21.99 o 
 -12   7   2      206.43      212.84     15.68 o 
 -11   7   2        9.14      -10.90     13.79 o 
 -10   7   2      157.35      166.25     12.80 o 
  -9   7   2      118.57       99.39      9.64 o 
  -8   7   2      453.65      424.36     16.85 o 
  -7   7   2        9.96        3.24      6.40 o 
  -6   7   2      315.87      294.58     25.05 o 
  -5   7   2        0.22       -4.69      6.31 o 
  -4   7   2      165.04      159.22     13.07 o 
  -3   7   2       31.24       41.36      4.78 o 
  -2   7   2     1388.42     1419.64     27.31 o 
  -1   7   2     1590.51     1568.22     29.84 o 
   0   7   2      726.70      732.01     16.40 o 
   1   7   2       16.58       12.98     10.90 o 
   2   7   2      186.90      170.22      8.02 o 
   3   7   2       34.68       47.31      8.20 o 
   4   7   2      471.89      501.23     18.20 o 
   5   7   2      373.48      377.31     16.31 o 
   6   7   2       45.57       51.54      9.82 o 
   7   7   2        0.59        0.63     12.16 o 
   8   7   2      152.85      143.90     26.40 o 
   9   7   2        0.39        7.75      9.55 o 
  10   7   2       31.19       43.16     11.44 o 
 -13   8   2        0.20       -9.28      9.28 o 
 -12   8   2        3.41        6.94      9.37 o 
 -11   8   2       36.82       26.49      8.74 o 
 -10   8   2      247.82      233.48     15.86 o 
  -9   8   2      651.23      691.39     31.36 o 
  -8   8   2      175.48      160.39     16.04 o 
  -7   8   2      924.46      893.25     36.32 o 
  -6   8   2      612.36      667.07     21.18 o 
  -5   8   2     1661.84     1638.26     40.12 o 
  -4   8   2     1047.15     1060.41     28.12 o 
  -3   8   2       31.80       22.35      7.03 o 
  -2   8   2       77.58       94.43      6.40 o 
  -1   8   2     1078.95     1036.27     21.81 o 
   0   8   2       47.43       29.19      7.48 o 
   1   8   2        1.98       -1.26      8.65 o 
   2   8   2        0.95       -1.80      7.03 o 
   3   8   2       51.58       45.14      9.46 o 
   4   8   2      725.43      732.33     23.70 o 
   5   8   2       29.59       37.21      9.46 o 
   6   8   2        1.97       15.68      9.91 o 
   7   8   2      406.89      399.92     18.38 o 
   8   8   2      398.65      379.46     18.92 o 
   9   8   2      165.65      121.65     12.62 o 
 -12   9   2       21.24       21.63      9.28 o 
 -11   9   2      146.70      100.38     11.80 o 
 -10   9   2       79.91       87.67     11.71 o 
  -9   9   2      447.75      392.81     16.94 o 
  -8   9   2       55.20       58.48     14.06 o 
  -7   9   2     1073.74     1104.53     30.64 o 
  -6   9   2      847.58      911.88     26.41 o 
  -5   9   2      634.20      637.15     20.82 o 
  -4   9   2      114.50      107.14      9.01 o 
  -3   9   2      408.83      456.61     17.12 o 
  -2   9   2      606.17      624.17     19.29 o 
   0   9   2      722.46      723.68     21.54 o 
   1   9   2      175.25      146.34     14.51 o 
   2   9   2       75.36       70.82     26.49 o 
   3   9   2      413.63      397.22     16.76 o 
   4   9   2      430.68      429.75     27.67 o 
   5   9   2     1109.61     1183.01     33.35 o 
   6   9   2      133.62      164.00     15.32 o 
   7   9   2        2.25       -3.51      7.66 o 
   8   9   2      134.18      116.15     14.51 o 
 -11  10   2      111.90      104.16     11.26 o 
 -10  10   2       27.88       25.41     21.90 o 
  -9  10   2      442.22      478.59     26.76 o 
  -8  10   2      540.43      535.20     20.37 o 
  -7  10   2      223.26      230.14     11.53 o 
  -6  10   2        3.65        8.20      7.84 o 
  -5  10   2     1026.13     1068.10     29.56 o 
  -4  10   2      714.33      734.40     24.78 o 
  -2  10   2     1056.58     1058.21     43.08 o 
  -1  10   2     2714.37     2657.20     89.44 o 
   0  10   2      664.42      670.85     31.54 o 
   1  10   2      578.63      559.99     19.38 o 
   2  10   2        3.75       12.89      9.64 o 
   3  10   2       61.71       71.09     10.81 o 
   4  10   2      452.54      424.71     18.92 o 
   5  10   2       10.66       -7.75      7.75 o 
   6  10   2       94.32       77.49     13.34 o 
   7  10   2      107.33       81.82     10.99 o 
 -10  11   2        1.01        9.37      8.29 o 
  -9  11   2       19.96        0.99      9.28 o 
  -8  11   2       49.88       52.35     11.98 o 
  -7  11   2      104.01      126.06     19.55 o 
  -6  11   2      424.83      413.80     25.59 o 
  -5  11   2      606.55      633.44     32.08 o 
  -4  11   2       33.55       27.30     13.61 o 
  -3  11   2      128.58      129.21     15.86 o 
  -2  11   2      564.84      549.17     28.75 o 
  -1  11   2       90.12       87.58     16.58 o 
   0  11   2      373.39      375.50     24.60 o 
   1  11   2      147.04      146.43     22.26 o 
   2  11   2      197.17      165.80     16.94 o 
   3  11   2       34.77       29.10      9.82 o 
   4  11   2      617.64      585.94     22.35 o 
   5  11   2       15.23       13.70     21.81 o 
   6  11   2        0.75       17.12     11.80 o 
  -9  12   2      141.36      176.79     18.83 o 
  -8  12   2       79.34       59.92     16.49 o 
  -7  12   2       36.31       28.20     12.43 o 
  -6  12   2        6.76       21.90     11.62 o 
  -5  12   2       12.54       12.70     15.86 o 
  -4  12   2        0.13       -4.87     10.45 o 
  -3  12   2       91.46       81.91     14.51 o 
  -2  12   2        3.20       12.34     10.36 o 
  -1  12   2      332.69      309.62     21.36 o 
   0  12   2        0.63        6.67     10.54 o 
   1  12   2      278.28      335.93     28.75 o 
   2  12   2      427.36      398.93     25.50 o 
   3  12   2     1979.02     2023.12     74.82 o 
   4  12   2       88.97       90.74     18.56 o 
  -7  13   2       40.16       36.22     13.16 o 
  -6  13   2        0.10       -8.47     15.50 o 
  -5  13   2       41.30       10.18     11.98 o 
  -4  13   2        4.34       -2.25     10.09 o 
  -3  13   2        0.75       12.34     12.89 o 
  -2  13   2        1.66       18.56     14.60 o 
  -1  13   2       32.74       28.92     12.34 o 
   0  13   2      265.45      245.37     20.91 o 
   1  13   2      132.30      125.34     20.27 o 
   2  13   2      446.24      424.79     28.21 o 
  -3  14   2        0.14       -4.14     11.35 o 
  -2 -15   3      320.59      316.38     24.96 o 
  -1 -15   3      114.47       96.23     18.83 o 
   0 -15   3       53.57       29.10      9.82 o 
   1 -15   3       72.12       77.94      9.10 o 
   2 -15   3       91.59       75.51      9.55 o 
   3 -15   3        9.66        5.77      7.57 o 
   4 -15   3       12.11       36.76     17.21 o 
  -4 -14   3      232.11      198.06     18.92 o 
  -3 -14   3      413.03      403.61     28.48 o 
  -2 -14   3       51.54       94.79     14.87 o 
  -1 -14   3      373.33      372.97     15.41 o 
   0 -14   3      623.93      657.49     19.74 o 
   1 -14   3      101.14      121.64     10.45 o 
   2 -14   3       42.17       32.26      8.65 o 
   3 -14   3      253.95      253.84     13.52 o 
   4 -14   3       23.71       15.32      7.57 o 
   5 -14   3       45.19       57.22      9.82 o 
   6 -14   3       13.87       44.33     15.86 o 
   7 -14   3       25.01       27.12     10.63 o 
  -5 -13   3      371.52      329.00     22.62 o 
  -4 -13   3        1.06        3.69      8.83 o 
  -3 -13   3      163.03      164.45     16.22 o 
  -2 -13   3      694.35      709.96     19.47 o 
  -1 -13   3      797.04      823.80     21.09 o 
   0 -13   3        9.15        7.12      5.95 o 
   1 -13   3      213.22      214.46     10.81 o 
   2 -13   3     1030.20     1041.13     40.92 o 
   3 -13   3      141.15      193.91     10.63 o 
   4 -13   3       30.75       12.43     12.34 o 
   5 -13   3      116.58      102.09      9.91 o 
   6 -13   3        9.44        9.10      8.29 o 
   7 -13   3        0.09       26.94      9.82 o 
   8 -13   3       18.44       23.70      8.29 o 
  -8 -12   3        9.19       -9.46     12.79 o 
  -7 -12   3       88.51       51.72     14.78 o 
  -6 -12   3       88.38       96.05     18.29 o 
  -5 -12   3       33.59       42.17      7.75 o 
  -4 -12   3      516.57      541.68     16.49 o 
  -3 -12   3      627.60      614.88     17.12 o 
  -2 -12   3       29.01       40.19     15.41 o 
  -1 -12   3      709.43      683.38     18.29 o 
   0 -12   3      734.36      749.90     19.56 o 
   1 -12   3      769.26      808.66     20.64 o 
   2 -12   3      364.22      347.21     12.80 o 
   3 -12   3      241.65      217.35     10.63 o 
   4 -12   3       14.84       18.65      6.76 o 
   5 -12   3      620.25      579.73     26.22 o 
   6 -12   3       43.28       57.85      8.29 o 
   7 -12   3       11.08       27.57      9.73 o 
   8 -12   3       19.89       11.71     10.81 o 
   9 -12   3       26.16       31.63      8.47 o 
  -9 -11   3        4.91        7.66     15.14 o 
  -8 -11   3       35.50       17.57     17.30 o 
  -7 -11   3      145.69      136.42     20.09 o 
  -6 -11   3        7.25       17.21      6.58 o 
  -5 -11   3        1.78       -6.22      6.22 o 
  -4 -11   3        4.15       21.72     12.25 o 
  -3 -11   3      216.00      227.98      9.28 o 
  -2 -11   3      880.76      859.34     21.00 o 
  -1 -11   3      208.02      232.84     10.54 o 
   0 -11   3      344.62      344.95     16.49 o 
   1 -11   3       11.54       12.79      6.40 o 
   2 -11   3      155.80      179.59      9.91 o 
   3 -11   3     1188.19     1197.77     26.95 o 
   4 -11   3     1058.27     1068.48     24.88 o 
   5 -11   3     2273.90     2241.96     44.36 o 
   6 -11   3      238.31      196.62     10.54 o 
   7 -11   3       92.55       93.44     16.40 o 
   8 -11   3      581.02      553.95     17.48 o 
   9 -11   3      189.89      165.35     11.08 o 
  10 -11   3        1.03       -9.10     11.08 o 
 -10 -10   3      115.82      104.61     20.00 o 
  -9 -10   3      369.91      370.09     25.68 o 
  -8 -10   3      821.14      764.86     35.06 o 
  -7 -10   3        2.73       -9.37      9.37 o 
  -6 -10   3      609.99      636.77     26.49 o 
  -5 -10   3     1375.70     1359.70     24.97 o 
  -4 -10   3      446.88      434.81     11.72 o 
  -3 -10   3      155.22      145.08      7.93 o 
  -2 -10   3      724.07      711.79     15.41 o 
  -1 -10   3      674.41      709.89     20.55 o 
   0 -10   3      386.73      375.96     12.35 o 
   1 -10   3       96.05       97.32      7.48 o 
   2 -10   3       67.56       54.15      7.12 o 
   3 -10   3      702.97      710.44     18.48 o 
   4 -10   3     2946.13     2854.97     53.93 o 
   5 -10   3       29.54       43.88      9.55 o 
   6 -10   3      150.48      158.50     10.09 o 
   7 -10   3     1575.30     1689.47     35.33 o 
   8 -10   3       64.38       74.61      8.38 o 
   9 -10   3      350.38      332.15     21.90 o 
  10 -10   3      366.07      324.04     30.10 o 
  11 -10   3      230.95      252.85     16.40 o 
 -11  -9   3      119.84      119.57     20.36 o 
 -10  -9   3       24.88       22.08     15.23 o 
  -9  -9   3      111.61       38.12     17.39 o 
  -8  -9   3      240.09      254.65     15.68 o 
  -7  -9   3      370.33      389.38     16.67 o 
  -6  -9   3     1001.87      971.85     19.29 o 
  -5  -9   3       41.85       39.83      5.86 o 
  -4  -9   3      359.59      344.42     10.54 o 
  -3  -9   3     1102.22     1100.63     20.46 o 
  -2  -9   3      469.88      469.60     11.54 o 
  -1  -9   3        0.09       -1.17      5.32 o 
   0  -9   3       30.94       23.88      7.84 o 
   1  -9   3        8.49        4.14      5.50 o 
   2  -9   3      670.21      697.92     16.31 o 
   3  -9   3      632.76      677.99     19.20 o 
   4  -9   3      610.73      622.29     37.04 o 
   5  -9   3      306.39      296.20     11.53 o 
   6  -9   3      592.70      635.16     17.57 o 
   7  -9   3      267.55      288.27     12.17 o 
   8  -9   3      510.38      521.77     19.37 o 
   9  -9   3      587.79      628.30     22.26 o 
  10  -9   3      689.98      662.55     23.34 o 
  11  -9   3       16.26        0.00     11.26 o 
 -11  -8   3       13.54       -0.54     14.51 o 
 -10  -8   3        8.71        1.71     17.21 o 
  -9  -8   3      488.08      508.25     19.74 o 
  -8  -8   3      343.50      295.48     14.15 o 
  -7  -8   3      308.72      299.17     14.15 o 
  -6  -8   3       32.20       23.88      6.04 o 
  -5  -8   3      753.08      726.40     15.14 o 
  -4  -8   3      933.72      920.87     17.67 o 
  -3  -8   3     1963.66     1989.69     32.55 o 
  -2  -8   3      206.38      196.44      7.21 o 
  -1  -8   3      352.66      337.49     14.78 o 
   0  -8   3      341.92      335.86      8.83 o 
   1  -8   3       27.82       33.34      5.32 o 
   2  -8   3     1183.68     1236.92     25.96 o 
   3  -8   3       19.91       22.44      6.04 o 
   4  -8   3       93.01       74.52      7.30 o 
   5  -8   3      204.30      210.05     10.54 o 
   6  -8   3      594.92      603.17     16.40 o 
   7  -8   3      241.24      253.66     15.50 o 
   8  -8   3        0.33       -7.75      7.75 o 
   9  -8   3        8.47       12.98     10.09 o 
  10  -8   3        3.85       -8.29      8.29 o 
  11  -8   3       73.72       83.80     12.98 o 
  12  -8   3      227.21      232.39     17.48 o 
 -12  -7   3      287.46      273.03     25.77 o 
 -11  -7   3       12.14       12.98     11.62 o 
 -10  -7   3        0.15        6.04     20.18 o 
  -9  -7   3      121.43      101.73     17.93 o 
  -8  -7   3       54.67       58.75      9.55 o 
  -7  -7   3      422.78      448.41     16.67 o 
  -6  -7   3      512.36      477.72     11.54 o 
  -5  -7   3       13.23       11.26      4.69 o 
  -4  -7   3      395.41      385.43      9.73 o 
  -3  -7   3       72.45       65.87      4.96 o 
  -2  -7   3      269.86      245.47      7.66 o 
  -1  -7   3      169.71      159.14      6.31 o 
   0  -7   3     3766.05     3730.44     56.40 o 
   1  -7   3       56.89       70.82      5.32 o 
   2  -7   3       23.38       43.16      4.05 o 
   3  -7   3      203.72      159.59      7.93 o 
   4  -7   3     1140.04     1189.22     25.06 o 
   5  -7   3     1322.09     1372.43     28.58 o 
   6  -7   3      330.06      352.35     12.26 o 
   7  -7   3      547.39      538.91     15.50 o 
   8  -7   3      203.21      184.36     12.98 o 
   9  -7   3       77.27       70.55     10.54 o 
  10  -7   3       36.52       40.01      9.73 o 
  11  -7   3        0.13        2.70     15.23 o 
  12  -7   3        0.65        0.99      8.92 o 
 -13  -6   3       62.74       21.99     16.67 o 
 -12  -6   3      268.98      250.33     16.58 o 
 -11  -6   3      711.62      669.86     26.86 o 
 -10  -6   3      743.86      835.51     32.98 o 
  -9  -6   3      689.11      698.79     22.17 o 
  -8  -6   3       38.52       32.08      8.92 o 
  -7  -6   3       14.65       -0.54      6.04 o 
  -6  -6   3      250.87      231.68     11.26 o 
  -5  -6   3       13.81       29.19      4.78 o 
  -4  -6   3      377.14      400.66     11.54 o 
  -3  -6   3     2093.77     1914.65     30.75 o 
  -2  -6   3     2560.36     2516.82     39.15 o 
  -1  -6   3     6810.72     7053.48    103.13 o 
   0  -6   3        1.31        3.42      2.97 o 
   1  -6   3      214.12      154.37      4.87 o 
   2  -6   3     1471.28     1361.09     19.93 o 
   3  -6   3     1245.83     1208.10     20.55 o 
   4  -6   3       26.58       31.54      3.96 o 
   5  -6   3     1122.26     1057.70     22.81 o 
   6  -6   3      196.44      157.42     14.06 o 
   7  -6   3      165.14      177.43      9.64 o 
   8  -6   3      228.90      246.27     13.07 o 
   9  -6   3      665.17      631.29     30.64 o 
  10  -6   3        3.53       15.41     12.61 o 
  11  -6   3       10.35        0.90      7.75 o 
  12  -6   3       50.26       42.35     10.18 o 
 -13  -5   3      277.25      264.29     25.86 o 
 -12  -5   3      778.15      745.11     42.54 o 
 -11  -5   3      462.14      507.62     40.19 o 
 -10  -5   3      281.08      260.87     15.32 o 
  -9  -5   3      163.32      176.61     11.62 o 
  -8  -5   3      276.05      269.62     12.89 o 
  -7  -5   3        4.62       11.35     13.79 o 
  -6  -5   3      344.89      336.49     10.72 o 
  -5  -5   3      576.25      633.67     15.86 o 
  -4  -5   3      229.38      220.87      6.94 o 
  -3  -5   3      679.48      732.16     14.51 o 
  -2  -5   3      129.68      137.51      5.32 o 
  -1  -5   3        9.76        9.73      7.84 o 
   0  -5   3       99.43       76.05      3.78 o 
   1  -5   3       68.12       95.15      4.60 o 
   2  -5   3     2429.01     2503.56     38.61 o 
   3  -5   3     2200.40     2189.08     34.27 o 
   4  -5   3     6917.42     6480.22     95.23 o 
   5  -5   3      795.03      718.89     14.15 o 
   6  -5   3      131.26      138.14      9.01 o 
   7  -5   3      286.69      308.01      9.19 o 
   8  -5   3       14.25       12.25      7.39 o 
   9  -5   3       87.06       95.96     10.36 o 
  10  -5   3      261.31      245.64     19.55 o 
  11  -5   3      511.39      504.56     20.28 o 
  12  -5   3       93.38      103.17     12.34 o 
  13  -5   3        0.34        7.84     12.79 o 
 -13  -4   3        1.19        3.15      8.92 o 
 -12  -4   3      106.23       68.30     10.45 o 
 -11  -4   3        2.89       -7.03      7.03 o 
 -10  -4   3      213.82      201.22     12.25 o 
  -9  -4   3      194.05      209.87     16.31 o 
  -8  -4   3     1070.92     1168.86     30.47 o 
  -7  -4   3       58.23       72.36      6.49 o 
  -6  -4   3      155.96      145.44      6.94 o 
  -5  -4   3      175.43      157.34      5.95 o 
  -4  -4   3      246.01      241.69      6.22 o 
  -3  -4   3     2687.93     2596.51     35.55 o 
  -2  -4   3       88.84       91.91      4.69 o 
  -1  -4   3      371.62      355.10      9.19 o 
   0  -4   3     2002.08     2001.83     31.13 o 
   1  -4   3      300.00      257.39      6.67 o 
   2  -4   3       30.27       47.58      3.87 o 
   3  -4   3        2.04        8.29      3.51 o 
   4  -4   3        0.62        5.77      3.69 o 
   5  -4   3      463.06      447.09     10.36 o 
   6  -4   3      413.90      396.52     10.09 o 
   7  -4   3     1438.15     1424.38     24.70 o 
   8  -4   3      436.92      436.34     17.39 o 
   9  -4   3      482.18      507.08     37.13 o 
  10  -4   3       41.33       27.39      9.46 o 
  11  -4   3       49.64       50.19     10.09 o 
  12  -4   3      222.36      225.63     14.96 o 
  13  -4   3      423.90      450.65     20.37 o 
 -14  -3   3       36.39       24.06     17.39 o 
 -13  -3   3       43.68       26.49      9.64 o 
 -12  -3   3      705.06      769.44     24.87 o 
 -11  -3   3      225.02      259.07     14.33 o 
 -10  -3   3      431.41      412.91     24.78 o 
  -9  -3   3      224.97      211.85     12.07 o 
  -8  -3   3       73.01       74.25      9.01 o 
  -7  -3   3       25.47       32.62      5.32 o 
  -6  -3   3     7684.88     7390.07    124.81 o 
  -5  -3   3      244.46      223.76      6.76 o 
  -4  -3   3      409.57      394.57      7.93 o 
  -3  -3   3     1363.48     1406.65     20.38 o 
  -2  -3   3       89.97       71.28      3.96 o 
  -1  -3   3     1614.65     1602.45     25.26 o 
   0  -3   3     1273.92     1265.51     25.25 o 
   1  -3   3     2444.31     2451.10     37.37 o 
   2  -3   3      917.43      852.96     15.06 o 
   3  -3   3      662.39      721.36     13.43 o 
   4  -3   3      319.79      327.49      8.29 o 
   5  -3   3      129.70      136.07      6.04 o 
   6  -3   3      216.17      218.43      7.30 o 
   7  -3   3      339.44      340.90     13.25 o 
   8  -3   3       80.97       79.29     10.45 o 
   9  -3   3        0.54       13.88      7.39 o 
  10  -3   3      392.29      393.71     13.34 o 
  11  -3   3      576.70      602.70     18.11 o 
  12  -3   3      468.62      433.99     61.28 o 
  13  -3   3        4.87       27.12     12.52 o 
 -14  -2   3       58.44       40.01     22.80 o 
 -13  -2   3       91.70       82.45     10.54 o 
 -12  -2   3       32.42       29.01      8.74 o 
 -11  -2   3      529.61      524.03     19.38 o 
 -10  -2   3      656.03      700.15     21.63 o 
  -9  -2   3      270.91      300.98     14.15 o 
  -8  -2   3      627.16      667.46     19.83 o 
  -7  -2   3     1914.42     1900.57     38.23 o 
  -6  -2   3     4440.35     4613.24     68.43 o 
  -5  -2   3     3193.13     3221.62     48.64 o 
  -4  -2   3     2078.99     1963.79     30.58 o 
  -3  -2   3    22415.95    23121.63    329.54 o 
  -2  -2   3      293.65      351.95      7.57 o 
  -1  -2   3      223.65      222.70      5.59 o 
   0  -2   3     1736.10     1616.38     25.36 o 
   1  -2   3      680.44      615.84     11.45 o 
   2  -2   3      165.70      138.42      5.23 o 
   3  -2   3      524.98      554.49     11.09 o 
   4  -2   3      402.11      440.52     11.08 o 
   5  -2   3        6.35        7.66      3.96 o 
   6  -2   3      290.84      277.55      9.19 o 
   7  -2   3       24.40       27.84      6.49 o 
   8  -2   3      596.22      585.06     15.95 o 
   9  -2   3      923.75      934.07     32.99 o 
  10  -2   3       92.16       98.85     11.08 o 
  11  -2   3        8.52       11.26     14.33 o 
  12  -2   3      447.40      457.33     18.65 o 
  13  -2   3      210.07      195.81     14.78 o 
 -14  -1   3       41.36       25.77     10.99 o 
 -13  -1   3       10.71       -9.82     11.98 o 
 -12  -1   3       67.46       63.80     14.24 o 
 -11  -1   3        5.16        9.37     14.06 o 
 -10  -1   3      161.70      190.40     12.34 o 
  -9  -1   3     1141.59     1137.61     29.38 o 
  -7  -1   3      216.15      178.78      7.03 o 
  -6  -1   3     1159.83     1217.85     20.64 o 
  -5  -1   3     1650.07     1590.17     25.61 o 
  -4  -1   3     3257.37     3114.90     46.77 o 
  -3  -1   3       36.82       55.78      4.33 o 
  -2  -1   3    15881.08    15738.02    224.83 o 
  -1  -1   3     3457.01     3398.80     50.36 o 
   0  -1   3      592.85      524.80      9.92 o 
   1  -1   3    25548.83    26321.17    374.59 o 
   2  -1   3     2389.11     2617.49     39.89 o 
   3  -1   3       37.41       38.48      4.05 o 
   4  -1   3      408.64      350.12      8.56 o 
   5  -1   3      757.64      678.60     13.43 o 
   6  -1   3     1248.84     1232.45     21.54 o 
   7  -1   3      126.24      120.30      8.20 o 
   8  -1   3      260.81      252.85     20.82 o 
   9  -1   3      160.37      142.55     13.52 o 
  10  -1   3      103.71      104.43     12.16 o 
  11  -1   3      637.09      680.12     19.01 o 
  12  -1   3       13.30        7.48      7.48 o 
  13  -1   3       56.00       66.77      9.82 o 
 -14   0   3        2.66       -8.47     10.18 o 
 -13   0   3       61.28       48.48     11.62 o 
 -12   0   3      171.73      160.84     12.44 o 
 -11   0   3        2.43       -2.52      9.01 o 
 -10   0   3       32.48       28.38      9.37 o 
  -9   0   3      405.41      390.47     15.05 o 
  -8   0   3       94.01       68.12      5.50 o 
  -7   0   3      997.39     1070.05     18.84 o 
  -6   0   3      335.77      366.42      8.74 o 
  -5   0   3       86.93      118.40      5.95 o 
  -4   0   3      124.17      131.92      7.48 o 
  -3   0   3       75.63       83.71      6.13 o 
  -2   0   3     3940.23     4013.41     82.73 o 
  -1   0   3     2072.92     2037.62     50.92 o 
   0   0   3       52.53       63.53      5.23 o 
   1   0   3     3739.97     3875.45     57.47 o 
   2   0   3    24593.03    24875.66    354.51 o 
   3   0   3     6597.55     6650.05     97.19 o 
   4   0   3      164.32      162.29      6.13 o 
   5   0   3       39.19       28.20      4.24 o 
   6   0   3      301.99      309.36     13.07 o 
   7   0   3      874.85      912.83     21.09 o 
   8   0   3     1743.38     1723.00     34.80 o 
   9   0   3       72.79       69.11      8.74 o 
  10   0   3       33.37       23.07      9.37 o 
  11   0   3       28.80       29.19      7.39 o 
  12   0   3       37.38       13.79      7.66 o 
 -14   1   3      235.42      255.55     14.60 o 
 -13   1   3      111.29      113.26     10.72 o 
 -12   1   3      299.03      263.76     13.70 o 
 -11   1   3      565.74      585.77     28.03 o 
 -10   1   3     1050.44     1074.18     28.66 o 
  -9   1   3        0.64       -2.52      5.59 o 
  -8   1   3      534.88      589.39     14.69 o 
  -7   1   3     1932.94     1940.40     35.62 o 
  -6   1   3      990.55      928.66     19.47 o 
  -5   1   3      662.33      768.58     19.83 o 
  -4   1   3     3781.90     3907.56     81.28 o 
  -3   1   3      322.96      323.19     12.08 o 
  -2   1   3     2042.11     2045.99     44.13 o 
  -1   1   3     1164.67     1116.54     25.97 o 
   0   1   3     1895.08     1762.60     32.12 o 
   1   1   3     7961.17     7908.17    130.97 o 
   2   1   3     2384.98     2326.37     41.32 o 
   3   1   3      723.21      812.67     17.40 o 
   4   1   3      190.16      210.86      9.37 o 
   5   1   3      843.02      808.40     18.03 o 
   6   1   3      860.53      804.59     25.69 o 
   7   1   3      429.36      421.20     16.31 o 
   8   1   3        9.39        3.33      5.95 o 
   9   1   3      586.10      624.88     17.84 o 
  10   1   3      134.82      156.88     12.80 o 
  11   1   3        0.19       15.14     16.13 o 
  12   1   3       14.47       15.59     19.82 o 
 -14   2   3       13.30       17.12     10.18 o 
 -13   2   3      600.86      584.14     25.59 o 
 -12   2   3      246.16      231.31     12.80 o 
 -11   2   3      394.88      390.37     16.13 o 
 -10   2   3      683.81      654.10     20.19 o 
  -9   2   3     2608.46     2609.76     58.16 o 
  -8   2   3     2113.10     2010.02     37.06 o 
  -7   2   3      798.44      759.36     16.85 o 
  -6   2   3       64.23       54.61      7.84 o 
  -5   2   3      959.34      879.56     22.00 o 
  -4   2   3       49.32       43.34      9.37 o 
  -3   2   3     1719.32     1612.12     35.90 o 
  -2   2   3       10.16       16.13      3.78 o 
  -1   2   3     1362.87     1368.30     25.16 o 
   0   2   3     1179.00     1188.55     28.04 o 
   1   2   3      178.37      197.89     12.53 o 
   2   2   3       27.72       41.18      6.49 o 
   3   2   3     1117.86      957.38     24.97 o 
   4   2   3     1994.95     1928.83     81.61 o 
   5   2   3      501.37      495.03     15.68 o 
   6   2   3       16.42       17.12      9.37 o 
   7   2   3     1370.68     1463.24     37.50 o 
   8   2   3      898.76      963.54     52.09 o 
   9   2   3        3.92        8.83     14.96 o 
  10   2   3      194.26      199.14     11.71 o 
  11   2   3       23.91       29.64      8.65 o 
  12   2   3      201.80      200.94     14.69 o 
 -14   3   3      200.23      200.13     15.50 o 
 -13   3   3      391.71      376.58     18.11 o 
 -12   3   3       77.81       82.09     13.34 o 
 -11   3   3       59.48       62.17     10.18 o 
 -10   3   3      929.61      880.37     24.88 o 
  -9   3   3      997.21     1063.82     22.98 o 
  -8   3   3       14.21       21.81      5.23 o 
  -7   3   3      459.57      518.01     12.80 o 
  -6   3   3      413.72      398.78     10.90 o 
  -5   3   3        4.28       16.31      6.85 o 
  -4   3   3      664.83      740.90     15.68 o 
  -3   3   3     1422.11     1470.16     27.23 o 
  -2   3   3       16.35        9.37      3.96 o 
  -1   3   3     3507.33     3469.10     59.31 o 
   0   3   3     5624.25     5424.43     91.09 o 
   1   3   3     2393.57     2319.10     50.97 o 
   2   3   3       18.70       15.41     10.54 o 
   3   3   3       48.25       22.53      6.58 o 
   4   3   3     1044.13     1036.77     27.31 o 
   5   3   3       51.29       60.73     10.27 o 
   6   3   3       52.92       63.53     16.13 o 
   7   3   3     1940.00     1978.56     47.96 o 
   8   3   3       46.09       57.13     10.90 o 
   9   3   3      175.07      174.81     19.46 o 
  10   3   3        0.07       -7.93      7.93 o 
  11   3   3       46.97       54.96     20.63 o 
 -14   4   3        8.83        3.24      8.11 o 
 -13   4   3       54.43       44.96      9.91 o 
 -12   4   3        6.78       14.60     13.88 o 
 -11   4   3       32.86       23.61      8.56 o 
 -10   4   3      130.18      128.85      8.65 o 
  -9   4   3       14.20       15.68     10.00 o 
  -8   4   3       72.32       75.87     10.36 o 
  -7   4   3        7.71       17.48      4.87 o 
  -6   4   3      509.99      493.42     12.35 o 
  -5   4   3     1579.04     1348.37     26.06 o 
  -4   4   3     1034.95     1131.86     22.18 o 
  -3   4   3     3830.55     3792.96     65.08 o 
  -2   4   3     5320.86     5045.99     85.18 o 
  -1   4   3     6804.00     6338.22    106.03 o 
   0   4   3        9.00       19.46      5.14 o 
   1   4   3      293.89      280.98     16.04 o 
   2   4   3     2337.61     2307.16     52.04 o 
   3   4   3      692.17      601.51     25.96 o 
   4   4   3        0.28        3.60      7.39 o 
   5   4   3      116.47      119.12     15.50 o 
   6   4   3        3.61       11.44     12.16 o 
   7   4   3      195.54      208.87     20.18 o 
   8   4   3      104.53      115.61     11.53 o 
   9   4   3       11.87        4.96     10.36 o 
  10   4   3       98.01      106.15     12.61 o 
  11   4   3       13.22       25.50     12.34 o 
 -14   5   3       70.01       67.13     12.98 o 
 -13   5   3      288.15      267.09     15.68 o 
 -12   5   3      648.11      686.25     25.50 o 
 -11   5   3      196.83      182.20     17.21 o 
 -10   5   3      198.68      225.00     18.83 o 
  -9   5   3      117.34      106.42     20.54 o 
  -8   5   3      303.20      283.50     13.34 o 
  -7   5   3     1887.23     1962.75     31.38 o 
  -6   5   3      251.63      274.84     10.63 o 
  -5   5   3      886.26      961.37     19.83 o 
  -4   5   3     1530.19     1446.40     27.41 o 
  -3   5   3     8957.45     8959.51    148.75 o 
  -2   5   3      568.22      561.30     13.97 o 
  -1   5   3      895.14      905.43     18.57 o 
   0   5   3     7786.37     7530.28    125.71 o 
   1   5   3     1860.30     1760.15     32.82 o 
   2   5   3       97.25      111.01     14.60 o 
   3   5   3      911.87      857.06     24.43 o 
   4   5   3      406.62      408.50     16.13 o 
   5   5   3       75.42       88.40     11.17 o 
   6   5   3      935.54      976.35     28.39 o 
   7   5   3       42.64       39.11      9.19 o 
   8   5   3      121.72      123.18     11.80 o 
   9   5   3      112.12      101.01     12.07 o 
  10   5   3        1.40       -2.79      8.38 o 
 -14   6   3      338.37      415.77     20.09 o 
 -13   6   3      469.39      477.51     30.82 o 
 -12   6   3      132.08      116.33     12.80 o 
 -11   6   3       84.18       93.53     21.09 o 
 -10   6   3      259.00      248.80     14.33 o 
  -9   6   3      399.61      383.53     15.68 o 
  -8   6   3       10.99       -0.99      6.49 o 
  -7   6   3        0.19       10.99     10.00 o 
  -6   6   3       57.94       49.20      7.48 o 
  -5   6   3        0.29        4.87      5.68 o 
  -4   6   3      217.24      203.38      7.93 o 
  -3   6   3      103.40       86.41      8.38 o 
  -2   6   3     3299.52     3224.13     56.29 o 
  -1   6   3     3922.80     3939.05     67.94 o 
   0   6   3      313.46      302.43     14.60 o 
   1   6   3       34.63       42.98      5.59 o 
   2   6   3       18.89       18.29      8.29 o 
   3   6   3       39.20       50.28      8.83 o 
   4   6   3        3.00        2.34      7.84 o 
   5   6   3     1035.99     1083.26     30.91 o 
   6   6   3      757.87      804.70     35.69 o 
   7   6   3        0.26       -1.44      7.93 o 
   8   6   3       57.76       29.10     15.14 o 
   9   6   3       38.90       42.35     12.52 o 
  10   6   3       15.70       21.63     10.81 o 
 -13   7   3       11.32       33.07     11.80 o 
 -12   7   3      252.81      242.13     15.86 o 
 -11   7   3       36.60       29.28      8.56 o 
 -10   7   3      442.23      452.28     26.04 o 
  -9   7   3       36.82       40.01     10.54 o 
  -8   7   3      402.27      366.59     15.41 o 
  -7   7   3       12.88        6.67      6.94 o 
  -6   7   3      243.51      253.03     13.34 o 
  -5   7   3      138.23      145.35     10.00 o 
  -4   7   3     1230.15     1204.80     24.07 o 
  -3   7   3      125.07      120.21      7.03 o 
  -2   7   3      248.56      281.33      9.37 o 
  -1   7   3      310.48      372.35     10.90 o 
   0   7   3      635.77      693.13     20.37 o 
   1   7   3       46.29       49.56      8.83 o 
   2   7   3        9.28       10.27      9.91 o 
   3   7   3      215.23      218.61     13.16 o 
   4   7   3       49.02       44.60      8.92 o 
   5   7   3        0.06        6.04      7.66 o 
   6   7   3      909.79      947.92     28.39 o 
   7   7   3      333.52      318.18     18.74 o 
   8   7   3      548.55      549.88     31.81 o 
   9   7   3       15.60        1.62     24.24 o 
 -13   8   3      183.27      202.29     20.09 o 
 -12   8   3       25.32       40.46     10.36 o 
 -11   8   3      368.50      357.30     17.21 o 
 -10   8   3        7.06       -0.90      6.85 o 
  -9   8   3       12.94        7.03      7.39 o 
  -8   8   3       83.42       91.37     10.00 o 
  -7   8   3      186.49      190.13     12.25 o 
  -6   8   3      198.02      201.49     15.68 o 
  -5   8   3        4.95       -5.95      5.95 o 
  -4   8   3      189.01      209.42     11.35 o 
  -3   8   3     1044.29     1059.32     27.85 o 
  -2   8   3      724.14      725.59     21.27 o 
  -1   8   3       30.91       36.49      7.93 o 
   0   8   3       39.27       30.55      7.93 o 
   1   8   3        0.65       12.79     15.86 o 
   2   8   3       16.97        8.74      7.30 o 
   3   8   3      668.95      687.71     31.54 o 
   4   8   3      115.90      126.69     12.16 o 
   5   8   3     1549.96     1619.22     41.82 o 
   6   8   3     1194.86     1257.65     35.60 o 
   7   8   3       26.56       31.54     10.54 o 
   8   8   3       22.23       29.73     15.14 o 
 -12   9   3      112.61      114.17     19.46 o 
 -11   9   3       26.60       26.31     12.07 o 
 -10   9   3       63.59       45.68     10.63 o 
  -9   9   3      453.54      508.88     19.46 o 
  -8   9   3     1273.98     1318.18     35.60 o 
  -7   9   3       36.31       63.16     13.07 o 
  -6   9   3     1299.29     1332.63     34.88 o 
  -5   9   3     2382.38     2356.95     55.09 o 
  -4   9   3      800.52      814.18     36.86 o 
  -2   9   3      153.54      133.36     16.13 o 
  -1   9   3      358.44      384.69     15.41 o 
   0   9   3      143.03      153.27     11.80 o 
   1   9   3       38.52       11.89     12.34 o 
   2   9   3       55.37       52.17     10.45 o 
   3   9   3        2.87       -3.33      6.94 o 
   4   9   3      657.42      660.39     23.16 o 
   5   9   3        5.88       22.71     12.34 o 
   6   9   3      209.68      195.18     20.91 o 
   7   9   3      146.49      153.81     15.95 o 
 -11  10   3      120.75      131.83     11.98 o 
 -10  10   3        0.49       18.02     19.19 o 
  -9  10   3        6.95       -6.04      8.47 o 
  -8  10   3       92.21       88.39     19.64 o 
  -7  10   3      724.65      753.94     32.80 o 
  -6  10   3      834.52      862.92     38.57 o 
  -4  10   3        6.24       -2.07      9.64 o 
  -3  10   3       55.60       61.90     12.07 o 
  -2  10   3        3.23        0.90      9.01 o 
  -1  10   3        0.55       -1.17      9.01 o 
   0  10   3       34.67       20.99     11.62 o 
   1  10   3       86.45       86.41     18.47 o 
   2  10   3       34.42       28.11      8.92 o 
   3  10   3      158.35      165.26     12.34 o 
   4  10   3      291.15      264.20     14.78 o 
   5  10   3      524.49      527.98     21.00 o 
   6  10   3       82.23       67.22     14.51 o 
 -10  11   3       16.90       22.17     11.44 o 
  -9  11   3        6.07      -10.09     10.09 o 
  -8  11   3      105.82       63.62     16.40 o 
  -7  11   3        4.02       20.81     12.98 o 
  -6  11   3       28.64       16.49     12.16 o 
  -5  11   3       70.42       86.41     18.38 o 
  -4  11   3       32.35       15.41     11.53 o 
  -3  11   3      764.05      690.05     34.52 o 
  -1  11   3       12.51        9.28     10.00 o 
   0  11   3       55.23       51.45     13.34 o 
   1  11   3      309.70      298.36     24.15 o 
   2  11   3       10.39       14.06     13.34 o 
   3  11   3      428.82      426.96     18.11 o 
   4  11   3       50.00       46.49     13.79 o 
   5  11   3      219.99      201.03     14.33 o 
  -9  12   3        0.47       23.52     15.32 o 
  -8  12   3      231.63      265.28     22.44 o 
  -7  12   3       97.76      110.29     16.94 o 
  -6  12   3       63.63       73.71     20.27 o 
  -5  12   3        2.42        4.33     11.89 o 
  -4  12   3      255.04      269.88     21.00 o 
  -3  12   3      141.56      132.10     16.31 o 
  -2  12   3       23.90       40.91     16.40 o 
  -1  12   3        0.97       15.95     13.79 o 
   0  12   3      167.23      205.27     20.45 o 
   1  12   3      143.74      171.84     19.55 o 
   2  12   3       54.55       62.35     15.50 o 
   3  12   3        0.55       -4.23     11.17 o 
  -6  13   3        6.98      -10.81     10.81 o 
  -5  13   3       11.55       -4.69     10.99 o 
  -4  13   3       21.13       -0.36     14.06 o 
  -3  13   3        2.98       -1.98     10.81 o 
  -1  13   3       55.88        7.12     12.25 o 
  -3 -15   4       43.44       40.19     22.89 o 
  -2 -15   4       21.04       25.68      9.82 o 
  -1 -15   4      115.19      131.92     17.21 o 
   0 -15   4      342.04      332.24     17.12 o 
   1 -15   4       53.02       64.52     17.57 o 
   2 -15   4        0.27       21.08      9.01 o 
   3 -15   4       21.99       21.81      8.02 o 
   4 -15   4        0.39        4.05      7.30 o 
   5 -15   4      349.46      291.78     30.55 o 
  -5 -14   4       86.30      139.49     22.35 o 
  -4 -14   4       78.36       99.03     11.98 o 
  -3 -14   4      596.57      605.31     22.53 o 
  -2 -14   4       77.77       89.66     10.27 o 
  -1 -14   4      177.18      189.86     13.97 o 
   0 -14   4      235.71      202.48     11.98 o 
   1 -14   4     1036.59     1068.16     25.78 o 
   2 -14   4      458.68      431.65     14.96 o 
   3 -14   4      115.77      117.05      9.55 o 
   4 -14   4      610.18      502.13     16.22 o 
   5 -14   4       38.89       40.28      8.65 o 
   6 -14   4      174.61      167.87     15.59 o 
   7 -14   4       23.10       44.06     16.31 o 
  -7 -13   4       99.80       46.77     14.78 o 
  -6 -13   4       16.55       18.20     10.90 o 
  -5 -13   4      234.51      265.64     27.48 o 
  -4 -13   4      898.61     1006.85     43.35 o 
  -3 -13   4      283.86      284.21     25.05 o 
  -2 -13   4      245.18      255.19     15.41 o 
  -1 -13   4      521.91      509.78     19.19 o 
   0 -13   4      334.91      333.14     14.06 o 
   1 -13   4       68.05       57.58     11.44 o 
   2 -13   4        3.40       -5.95      6.58 o 
   3 -13   4      191.28      189.59     10.36 o 
   4 -13   4        5.97        6.40      6.49 o 
   5 -13   4       45.32       28.29      8.02 o 
   6 -13   4       18.32       21.81      7.30 o 
   7 -13   4        0.69       13.79      7.03 o 
   8 -13   4        0.07       22.26     13.97 o 
  -8 -12   4       22.76        7.03     13.43 o 
  -7 -12   4      126.17      110.56     22.62 o 
  -6 -12   4      153.95      119.57     26.58 o 
  -5 -12   4      211.07      179.50     29.56 o 
  -4 -12   4        5.18       11.53      7.93 o 
  -3 -12   4       32.57       20.63      9.28 o 
  -2 -12   4      495.06      468.51     27.31 o 
  -1 -12   4      439.64      417.41     13.88 o 
   0 -12   4      110.58      107.05      8.11 o 
   1 -12   4        0.00        0.90      5.95 o 
   2 -12   4      192.94      183.28     13.79 o 
   3 -12   4       22.36       34.42      8.56 o 
   4 -12   4       74.96       69.29     12.89 o 
   5 -12   4      274.50      257.81     11.62 o 
   6 -12   4        0.04       -2.52      5.68 o 
   7 -12   4      199.51      200.94     11.26 o 
   8 -12   4      142.80      152.82     14.24 o 
   9 -12   4      292.50      267.27     16.67 o 
  -9 -11   4       18.46        3.15     14.33 o 
  -8 -11   4      136.76      113.81     20.00 o 
  -7 -11   4       17.08        6.85      8.83 o 
  -6 -11   4      259.57      269.52     14.87 o 
  -5 -11   4      484.65      489.60     14.96 o 
  -4 -11   4       48.80       49.83     13.88 o 
  -3 -11   4      141.63      142.82      9.10 o 
  -2 -11   4       54.58       74.61     14.78 o 
  -1 -11   4        0.63        0.81      6.58 o 
   0 -11   4        0.28        0.09      5.68 o 
   1 -11   4      254.37      273.31     11.35 o 
   2 -11   4       11.94       14.69      6.58 o 
   3 -11   4       84.50       65.06      8.92 o 
   4 -11   4      150.94      156.88      9.10 o 
   5 -11   4       33.55       40.28     12.07 o 
   6 -11   4      642.15      649.84     18.38 o 
   7 -11   4      725.13      780.62     27.31 o 
   8 -11   4      297.71      287.63     13.16 o 
   9 -11   4       60.74       68.12     11.80 o 
  10 -11   4      589.01      611.25     53.17 o 
 -10 -10   4        7.62        2.43     15.95 o 
  -9 -10   4      212.90      159.13     25.95 o 
  -8 -10   4      181.98      160.39     20.63 o 
  -7 -10   4      352.45      355.22     36.50 o 
  -6 -10   4       11.87        5.32     11.89 o 
  -5 -10   4      231.15      224.37      8.74 o 
  -4 -10   4     1156.64     1193.44     22.17 o 
  -3 -10   4        9.65        7.93      5.23 o 
  -2 -10   4      164.13      149.67      7.30 o 
  -1 -10   4      394.43      394.79     14.15 o 
   0 -10   4       61.81       62.08      7.48 o 
   1 -10   4      329.01      301.70     11.08 o 
   2 -10   4      306.15      319.54     12.17 o 
   3 -10   4       28.51       19.01      6.31 o 
   4 -10   4     1495.28     1504.63     31.82 o 
   5 -10   4     1294.01     1325.88     29.11 o 
   6 -10   4     1238.47     1205.70     27.31 o 
   7 -10   4        9.77       -1.89      7.03 o 
   8 -10   4      521.26      501.13     16.13 o 
   9 -10   4      388.59      368.02     17.66 o 
  10 -10   4      110.07      128.13     12.34 o 
  11 -10   4        4.52       20.63     13.07 o 
 -11  -9   4       78.57      115.43     23.97 o 
 -10  -9   4      178.70      252.57     24.60 o 
  -9  -9   4      882.12      855.80     37.76 o 
  -8  -9   4      847.68      805.16     35.15 o 
  -7  -9   4       10.32       11.62      6.13 o 
  -6  -9   4      257.36      234.02      9.55 o 
  -5  -9   4      284.90      261.14      9.19 o 
  -4  -9   4      344.28      303.41      9.64 o 
  -3  -9   4      174.00      160.40      7.48 o 
  -2  -9   4       38.25       29.83      4.78 o 
  -1  -9   4      978.63     1024.63     18.93 o 
   0  -9   4      110.53      101.91      7.21 o 
   1  -9   4       18.45       25.77      5.77 o 
   2  -9   4       54.07       51.63      8.56 o 
   3  -9   4      157.49      169.14      8.83 o 
   4  -9   4       10.18        6.13      5.50 o 
   5  -9   4      303.89      293.32     12.35 o 
   6  -9   4      954.50      949.13     41.01 o 
   7  -9   4      106.49       91.37      8.02 o 
   8  -9   4        2.01        5.86      6.22 o 
   9  -9   4       25.97       10.45     18.83 o 
  10  -9   4      390.39      387.93     17.93 o 
  11  -9   4       10.47       11.17     16.40 o 
 -12  -8   4      370.38      392.89     33.16 o 
 -11  -8   4      138.33      151.38     19.46 o 
  -9  -8   4      195.77      207.43     19.82 o 
  -8  -8   4       62.50       46.86     11.44 o 
  -7  -8   4      209.58      219.42     12.44 o 
  -6  -8   4      888.32      887.84     21.36 o 
  -5  -8   4       21.46       28.29      5.14 o 
  -4  -8   4       24.96       27.21      5.32 o 
  -3  -8   4       49.07       36.76      5.32 o 
  -2  -8   4      433.17      446.99     10.63 o 
  -1  -8   4      638.86      606.27     12.71 o 
   0  -8   4      760.63      736.90     14.42 o 
   1  -8   4       87.31      102.18      8.29 o 
   2  -8   4      845.70      891.39     20.19 o 
   3  -8   4      268.26      241.86     12.62 o 
   4  -8   4        1.69       10.63      6.58 o 
   5  -8   4      481.47      495.47     14.33 o 
   6  -8   4      120.95      117.86     14.15 o 
   7  -8   4        0.43        7.30      6.22 o 
   8  -8   4       79.75       60.10      7.93 o 
   9  -8   4        5.04        0.81      7.93 o 
  10  -8   4       51.22       43.88     10.27 o 
  11  -8   4      262.51      264.20     16.04 o 
  12  -8   4       87.66       70.19     13.25 o 
 -12  -7   4       24.85       16.13     13.70 o 
 -11  -7   4       70.43       61.54     15.95 o 
 -10  -7   4       27.14       18.92     11.98 o 
  -9  -7   4       55.45       54.42     12.25 o 
  -8  -7   4      283.04      293.04     13.70 o 
  -7  -7   4      427.72      423.00     15.68 o 
  -6  -7   4      151.19      144.63      7.21 o 
  -5  -7   4       33.27       37.12      5.05 o 
  -4  -7   4      324.35      288.64      9.91 o 
  -3  -7   4     2230.73     2231.72     35.53 o 
  -2  -7   4     1171.24     1063.71     18.93 o 
  -1  -7   4        1.92       -1.53      3.15 o 
   0  -7   4      482.08      479.72      9.28 o 
   1  -7   4     4058.25     4026.86     53.79 o 
   2  -7   4     3743.68     3644.12     55.22 o 
   3  -7   4      184.80      170.04      8.29 o 
   4  -7   4     1985.87     1975.85     38.32 o 
   5  -7   4     2216.27     2250.64     43.19 o 
   6  -7   4      592.65      593.53     19.47 o 
   7  -7   4      123.92      130.66     10.99 o 
   8  -7   4       67.22       56.23     11.71 o 
   9  -7   4      123.36      129.85     17.30 o 
  10  -7   4        3.79       11.17      9.10 o 
  11  -7   4       14.87       10.36     15.68 o 
  12  -7   4       22.88       42.08     11.53 o 
 -13  -6   4      776.82      809.27     38.57 o 
 -12  -6   4      410.04      381.99     25.23 o 
 -11  -6   4       33.81       56.59     15.32 o 
 -10  -6   4      284.44      319.44     16.31 o 
  -9  -6   4       11.35       16.67     10.54 o 
  -8  -6   4      179.13      150.75     10.81 o 
  -7  -6   4      655.44      720.26     17.21 o 
  -6  -6   4      338.35      334.96      9.46 o 
  -5  -6   4     1141.27     1223.39     21.45 o 
  -4  -6   4      707.80      762.76     14.69 o 
  -3  -6   4      420.53      525.04      9.91 o 
  -2  -6   4      963.87     1090.63     16.95 o 
  -1  -6   4     4374.61     4527.44     59.95 o 
   0  -6   4     2373.04     2272.59     31.57 o 
   1  -6   4       55.49       57.31      5.14 o 
   2  -6   4      302.34      331.00      8.29 o 
   3  -6   4     1518.41     1436.75     23.98 o 
   4  -6   4     4424.61     4325.21     64.98 o 
   5  -6   4     1921.98     1928.01     31.47 o 
   6  -6   4       16.71       14.78      5.59 o 
   7  -6   4        3.10        2.70      7.03 o 
   8  -6   4       37.02       24.60      8.56 o 
   9  -6   4       25.23       25.50     13.16 o 
  10  -6   4        9.93       25.23      8.83 o 
  11  -6   4       78.05       80.01     11.17 o 
  12  -6   4       22.15       41.18     24.96 o 
 -13  -5   4       28.92       19.55     12.70 o 
 -12  -5   4      213.99      192.38     12.53 o 
 -11  -5   4      459.70      466.70     18.11 o 
 -10  -5   4        0.35       10.27     11.26 o 
  -9  -5   4       97.74       99.30     11.53 o 
  -8  -5   4       11.57       15.14      8.47 o 
  -7  -5   4      197.40      214.73      8.47 o 
  -6  -5   4     2091.18     2289.51     36.52 o 
  -5  -5   4        0.20        3.15      3.51 o 
  -4  -5   4        6.16        0.54      3.24 o 
  -3  -5   4      448.56      376.72      7.93 o 
  -2  -5   4     2301.74     2341.60     32.38 o 
  -1  -5   4     4290.53     4446.39     66.01 o 
   0  -5   4     1049.55     1015.49     17.58 o 
   1  -5   4      991.95      911.76     16.23 o 
   2  -5   4      127.28      115.43      5.14 o 
   3  -5   4       64.72       42.44      4.42 o 
   4  -5   4      518.73      531.90     15.23 o 
   5  -5   4      719.89      724.80     14.42 o 
   6  -5   4      596.03      573.36     24.87 o 
   7  -5   4      355.03      359.29     12.71 o 
   8  -5   4      695.66      701.78     22.98 o 
   9  -5   4      152.73      140.75     12.16 o 
  10  -5   4       59.43       62.98     26.85 o 
  11  -5   4      513.52      493.02     19.92 o 
  12  -5   4      176.27      185.35     23.88 o 
 -14  -4   4       38.12       70.64     17.39 o 
 -13  -4   4        4.12       13.07      9.55 o 
 -12  -4   4      251.21      255.64     13.88 o 
 -11  -4   4      458.92      489.32     28.66 o 
 -10  -4   4      905.87      927.85     26.68 o 
  -9  -4   4      437.80      439.32     16.40 o 
  -8  -4   4       23.78       34.96     10.27 o 
  -7  -4   4      595.51      606.08     14.69 o 
  -6  -4   4     2259.24     2210.97     34.99 o 
  -5  -4   4     3567.13     3629.41     49.00 o 
  -4  -4   4       20.80       23.88      3.33 o 
  -3  -4   4      226.11      237.37      5.95 o 
  -2  -4   4     2481.10     2411.35     37.09 o 
  -1  -4   4      544.80      520.89     10.37 o 
   0  -4   4     3157.72     3211.64     48.38 o 
   1  -4   4     1553.00     1672.69     26.69 o 
   2  -4   4        4.00        6.94      4.05 o 
   3  -4   4      284.75      310.63      8.02 o 
   4  -4   4       10.25       11.35      4.69 o 
   5  -4   4      464.32      442.58     10.45 o 
   6  -4   4      846.74      896.88     17.03 o 
   7  -4   4      685.50      661.50     16.85 o 
   8  -4   4      117.41      120.29      8.65 o 
   9  -4   4      126.82      132.46      9.73 o 
  10  -4   4      647.70      625.33     22.89 o 
  11  -4   4      363.44      407.94     39.38 o 
  12  -4   4        2.95        0.99     11.08 o 
 -14  -3   4        1.07       17.66     10.36 o 
 -13  -3   4        7.19       16.22     11.53 o 
 -12  -3   4       51.44       43.07      9.91 o 
 -11  -3   4      260.33      212.66     12.89 o 
 -10  -3   4      113.13      105.88     17.93 o 
  -9  -3   4        0.49        4.23      9.55 o 
  -8  -3   4      276.89      274.48     11.71 o 
  -7  -3   4      562.72      475.22     10.72 o 
  -6  -3   4      702.18      693.55     13.52 o 
  -5  -3   4     1583.90     1525.67     22.36 o 
  -4  -3   4    17604.71    17996.61    229.39 o 
  -3  -3   4       40.38       59.74      3.96 o 
  -2  -3   4     1447.75     1480.00     27.51 o 
  -1  -3   4     3543.67     3598.77     53.56 o 
   0  -3   4     2082.41     2011.81     31.31 o 
   1  -3   4       70.21       85.69      4.51 o 
   2  -3   4     2136.27     1994.12     35.36 o 
   3  -3   4     1813.54     1740.68     28.05 o 
   4  -3   4      532.21      474.33     10.54 o 
   5  -3   4      183.28      179.86      8.11 o 
   6  -3   4      429.30      455.73     10.90 o 
   7  -3   4      229.52      248.44     10.27 o 
   8  -3   4     1193.82     1246.55     26.68 o 
   9  -3   4     2316.33     2331.08     44.54 o 
  10  -3   4       45.31       15.95      6.67 o 
  11  -3   4        0.41       -5.77      7.84 o 
  12  -3   4      454.79      513.20     29.74 o 
 -14  -2   4      127.67      135.07     17.84 o 
 -13  -2   4        7.27       21.63     10.27 o 
 -12  -2   4       23.95        4.87      7.66 o 
 -11  -2   4       99.12      122.28     23.52 o 
 -10  -2   4     1432.86     1482.98     36.69 o 
  -9  -2   4      786.79      792.84     40.83 o 
  -8  -2   4        0.59       -1.26      5.86 o 
  -7  -2   4       48.83       50.10      4.69 o 
  -6  -2   4     2772.36     2665.59     41.14 o 
  -5  -2   4       37.03       89.48      4.78 o 
  -4  -2   4     5038.61     5019.11     83.67 o 
  -3  -2   4     8312.32     8177.13    118.30 o 
  -2  -2   4      666.51      631.57     13.61 o 
  -1  -2   4      509.47      540.29     10.28 o 
   0  -2   4    10493.11    10413.08    149.95 o 
   1  -2   4       31.44       34.69      3.60 o 
   2  -2   4      416.12      458.11      9.73 o 
   3  -2   4      298.38      324.15     12.89 o 
   4  -2   4        5.70        7.21      6.94 o 
   5  -2   4     1059.86     1077.71     19.29 o 
   6  -2   4      176.66      161.93      8.56 o 
   7  -2   4       47.45       46.13     10.63 o 
   8  -2   4        0.21       -3.78      6.40 o 
   9  -2   4       72.35       88.57      8.83 o 
  10  -2   4      179.11      194.00     10.45 o 
  11  -2   4      183.37      196.17     11.17 o 
  12  -2   4      129.96      147.51     18.56 o 
 -14  -1   4        5.55        8.92     11.26 o 
 -13  -1   4        2.74       17.93     10.72 o 
 -12  -1   4       12.62        9.91      7.48 o 
 -11  -1   4      119.22       84.79     10.81 o 
 -10  -1   4       53.07       54.42      9.82 o 
  -9  -1   4        8.29       23.79     23.43 o 
  -8  -1   4      449.86      473.57     10.72 o 
  -7  -1   4      851.34      828.60     15.68 o 
  -6  -1   4     1724.91     1854.02     29.58 o 
  -5  -1   4     1598.02     1605.41     29.85 o 
  -4  -1   4     2398.95     2480.93     43.94 o 
  -3  -1   4      460.17      439.85      9.10 o 
  -2  -1   4     1717.79     1673.45     27.07 o 
  -1  -1   4     1952.85     2051.17     31.67 o 
   0  -1   4    10284.77    10513.15    151.29 o 
   1  -1   4     6959.45     7327.41    106.42 o 
   2  -1   4     5717.27     5741.10     84.24 o 
   3  -1   4     3415.48     3255.44     49.46 o 
   4  -1   4     1876.71     1815.74     29.40 o 
   5  -1   4       32.95       24.06      6.04 o 
   6  -1   4      583.43      565.43     18.75 o 
   7  -1   4      127.37      106.69      8.92 o 
   8  -1   4      862.78      853.13     20.64 o 
   9  -1   4        0.30       -5.77      5.77 o 
  10  -1   4        9.02        3.24      7.48 o 
  11  -1   4       58.44       63.89     16.58 o 
  12  -1   4        2.80       17.66      7.75 o 
 -15   0   4      164.27      173.73     13.61 o 
 -14   0   4       11.90       -4.05      7.84 o 
 -13   0   4       71.95       57.76      9.19 o 
 -12   0   4      539.97      536.10     19.47 o 
 -11   0   4     1616.75     1695.93     41.47 o 
 -10   0   4      933.99      937.15     25.96 o 
  -9   0   4      221.75      242.94     10.00 o 
  -8   0   4      530.49      542.98     11.99 o 
  -7   0   4     2475.62     2471.73     38.51 o 
  -6   0   4      720.27      777.04     14.42 o 
  -5   0   4      226.50      231.96     12.53 o 
  -4   0   4      211.74      197.53     11.08 o 
  -3   0   4      119.96      103.36      6.40 o 
  -2   0   4     6620.16     6516.11    108.35 o 
  -1   0   4      591.90      573.13     12.53 o 
   0   0   4      113.02       81.91      4.24 o 
   1   0   4      967.71      895.43     15.78 o 
   2   0   4     1327.04     1210.48     20.38 o 
   3   0   4       14.46       18.11      4.05 o 
   4   0   4        1.99        3.87      3.78 o 
   5   0   4     1764.27     1720.89     28.49 o 
   6   0   4       88.51       84.79      7.66 o 
   7   0   4        4.55        6.31      5.68 o 
   8   0   4        0.68       -8.65     10.09 o 
   9   0   4      445.92      506.26     18.56 o 
  10   0   4       18.82        4.33      6.67 o 
  11   0   4       30.84       26.49     13.16 o 
  12   0   4        2.82        1.35      9.19 o 
 -15   1   4       31.30       13.97      9.37 o 
 -14   1   4        3.52       -7.48     10.27 o 
 -13   1   4      350.39      371.62     37.85 o 
 -12   1   4      197.24      196.98     19.73 o 
 -11   1   4       38.62       48.39     10.18 o 
 -10   1   4      977.81     1005.30     27.13 o 
  -9   1   4     3095.58     3140.47     55.74 o 
  -8   1   4      104.96      120.20      7.39 o 
  -7   1   4      625.82      636.02     14.87 o 
  -6   1   4      442.59      444.66     37.85 o 
  -5   1   4      164.60      218.97      9.64 o 
  -4   1   4       25.08       18.11      4.78 o 
  -3   1   4      469.88      458.40     15.50 o 
  -2   1   4      295.76      282.53     10.00 o 
  -1   1   4      701.61      716.65     18.57 o 
   0   1   4     8335.99     8364.61    138.26 o 
   1   1   4      367.69      384.01      9.91 o 
   2   1   4     1623.70     1657.40     34.36 o 
   3   1   4     3248.07     3132.77     54.32 o 
   4   1   4     2648.64     2660.80     41.67 o 
   5   1   4        0.48        3.60      4.87 o 
   6   1   4      105.17      114.44      8.74 o 
   7   1   4        0.79        4.42      8.38 o 
   8   1   4     2050.15     2070.69     40.75 o 
   9   1   4      129.85      120.47     12.53 o 
  10   1   4      199.25      190.22     11.26 o 
  11   1   4        0.58       -0.54      8.83 o 
  12   1   4       34.90       36.58     10.54 o 
 -15   2   4      327.30      410.91     19.46 o 
 -14   2   4      314.57      335.12     16.67 o 
 -13   2   4      197.34      179.23     12.16 o 
 -12   2   4      251.79      258.71     14.24 o 
 -11   2   4     1100.55     1110.40     29.74 o 
 -10   2   4      446.22      428.59     16.04 o 
  -9   2   4      110.35       99.03      7.21 o 
  -8   2   4        0.19        6.49      4.78 o 
  -7   2   4     1515.57     1539.92     29.21 o 
  -6   2   4      690.52      624.69     17.85 o 
  -5   2   4      280.12      238.90      9.82 o 
  -4   2   4      142.46      164.27     17.03 o 
  -3   2   4      688.42      741.29     19.20 o 
  -2   2   4      208.64      226.73      9.10 o 
  -1   2   4       90.31       60.55      6.13 o 
   0   2   4     1460.19     1406.24     56.09 o 
   1   2   4     5118.66     5297.52    112.90 o 
   2   2   4      654.16      739.61     19.38 o 
   3   2   4      621.19      630.53     14.87 o 
   4   2   4      455.65      417.52     14.42 o 
   5   2   4      263.45      235.73      9.28 o 
   6   2   4      477.01      508.71     14.42 o 
   7   2   4     1298.41     1291.56     27.67 o 
   8   2   4       89.24       89.84      8.56 o 
   9   2   4        7.81        6.31     10.09 o 
  10   2   4        0.21       11.89     10.63 o 
  11   2   4      173.01      193.10     16.40 o 
 -14   3   4       25.28       18.74     39.56 o 
 -13   3   4      219.79      201.48     13.97 o 
 -12   3   4      292.65      304.67     21.18 o 
 -11   3   4      245.33      239.06     12.16 o 
 -10   3   4     2338.51     2410.63     44.54 o 
  -9   3   4      815.90      807.89     18.48 o 
  -8   3   4     1407.29     1367.86     37.77 o 
  -7   3   4      569.57      576.33     17.39 o 
  -6   3   4      813.89      870.14     22.53 o 
  -5   3   4     3432.87     3667.99     77.42 o 
  -4   3   4      379.05      337.14      9.55 o 
  -3   3   4       72.41       48.93     12.43 o 
  -2   3   4     5540.69     5228.98     87.99 o 
  -1   3   4     1595.27     1561.07     28.58 o 
   0   3   4      892.43      911.69     23.62 o 
   1   3   4     1545.65     1563.53     36.70 o 
   2   3   4        4.19       -3.51      7.93 o 
   3   3   4       49.47       73.98      8.29 o 
   4   3   4      414.66      415.44     16.49 o 
   5   3   4      535.54      522.15     18.56 o 
   6   3   4     1129.66     1123.15     51.47 o 
   7   3   4       39.41       24.60      8.20 o 
   8   3   4        1.28        0.72      9.28 o 
   9   3   4      175.52      185.08     17.03 o 
  10   3   4      544.68      617.47     23.43 o 
  11   3   4        8.03       21.08     12.61 o 
 -14   4   4       41.46       49.47     11.53 o 
 -13   4   4       11.39       29.73     22.08 o 
 -12   4   4      222.72      233.74     17.21 o 
 -11   4   4      116.05      135.07     24.87 o 
 -10   4   4        2.07        0.00      4.69 o 
  -9   4   4     1300.55     1360.54     25.33 o 
  -8   4   4      543.44      549.28     12.17 o 
  -7   4   4     2059.22     1943.15     36.34 o 
  -6   4   4      337.68      332.35      9.91 o 
  -5   4   4      715.25      665.42     17.30 o 
  -4   4   4      375.83      286.85      8.74 o 
  -3   4   4     1228.95     1086.76     21.46 o 
  -2   4   4        1.23       -0.18      8.38 o 
  -1   4   4     1496.70     1357.64     25.70 o 
   0   4   4     5674.93     5717.15    118.66 o 
   1   4   4     2672.10     2477.30     55.11 o 
   2   4   4      406.52      404.45     20.55 o 
   3   4   4      705.74      703.61     21.27 o 
   4   4   4      816.57      872.52     36.50 o 
   5   4   4      351.66      352.35     23.16 o 
   6   4   4      398.88      401.28     17.21 o 
   7   4   4      325.87      328.37     15.77 o 
   8   4   4       91.30       85.96     10.72 o 
   9   4   4      646.60      627.40     38.03 o 
  10   4   4       29.43       15.95     10.36 o 
 -14   5   4       18.54        9.82     13.61 o 
 -13   5   4       98.12       92.18     11.35 o 
 -12   5   4      200.19      170.85     12.89 o 
 -11   5   4      436.82      429.85     18.29 o 
 -10   5   4       94.07       90.11     10.00 o 
  -9   5   4      217.66      188.06     11.35 o 
  -8   5   4      299.93      312.87      8.74 o 
  -7   5   4       28.29       20.54      4.87 o 
  -6   5   4     1655.37     1644.48     31.37 o 
  -5   5   4        0.73       10.00      6.31 o 
  -4   5   4       70.49       67.22      5.77 o 
  -3   5   4     1597.03     1702.63     31.74 o 
  -2   5   4     5149.06     4751.19     80.80 o 
  -1   5   4     1709.73     1601.26     30.02 o 
   0   5   4       25.86       31.99      7.39 o 
   1   5   4      473.69      525.76     17.12 o 
   2   5   4      357.38      357.85     22.89 o 
   3   5   4        0.44       11.62     10.45 o 
   4   5   4      156.62      154.18     11.80 o 
   5   5   4      299.78      282.68     29.20 o 
   6   5   4      192.62      236.09     21.45 o 
   7   5   4       15.70        8.11      8.56 o 
   8   5   4      208.13      197.88     15.32 o 
   9   5   4       81.15       70.91     12.16 o 
  10   5   4      137.16      127.14     12.89 o 
 -14   6   4      140.60      159.13     21.18 o 
 -13   6   4        1.13       -9.28      9.28 o 
 -12   6   4      474.31      465.71     19.37 o 
 -11   6   4      555.26      536.64     19.74 o 
 -10   6   4       51.43       70.82     10.18 o 
  -9   6   4      150.21      135.52     16.85 o 
  -8   6   4        8.92       15.77      7.30 o 
  -7   6   4     1496.97     1544.43     38.31 o 
  -6   6   4      847.94      838.91     18.57 o 
  -5   6   4      349.14      313.87     10.09 o 
  -4   6   4      609.22      601.48     14.33 o 
  -3   6   4        0.70        0.00      4.14 o 
  -2   6   4       37.62       43.52      5.14 o 
  -1   6   4       85.49       91.64     10.99 o 
   0   6   4      780.69      848.73     31.63 o 
   1   6   4      252.55      259.34     12.71 o 
   2   6   4      180.09      184.82     16.04 o 
   3   6   4        8.31        9.82      7.75 o 
   4   6   4      271.42      271.51     29.47 o 
   5   6   4       26.39       -5.77     12.61 o 
   6   6   4      625.53      625.15     22.80 o 
   7   6   4      949.38      993.62     43.53 o 
   8   6   4      365.70      390.00     18.83 o 
   9   6   4       17.06       28.65     18.11 o 
 -13   7   4      651.26      674.79     31.00 o 
 -12   7   4      302.86      344.49     17.03 o 
 -11   7   4      122.59      105.88     11.17 o 
 -10   7   4      243.91      244.56     13.79 o 
  -9   7   4      263.79      224.65     13.70 o 
  -8   7   4     1132.41     1161.07     43.26 o 
  -7   7   4     1504.05     1434.78     36.60 o 
  -6   7   4      153.88      139.49     11.08 o 
  -5   7   4      208.50      226.99     21.09 o 
  -4   7   4      120.61      123.81      7.75 o 
  -3   7   4      423.66      449.05     15.68 o 
  -2   7   4       37.11       37.21      9.82 o 
  -1   7   4       95.34      113.00      9.19 o 
   0   7   4       63.45       52.62      8.65 o 
   1   7   4        1.39       -3.60      6.94 o 
   2   7   4      511.65      539.71     18.83 o 
   3   7   4        0.34       -0.36      7.12 o 
   4   7   4       95.86       75.96     10.09 o 
   5   7   4      813.99      786.59     25.87 o 
   6   7   4      770.30      803.69     39.20 o 
   7   7   4       38.20       42.17     10.45 o 
   8   7   4      226.04      253.57     17.57 o 
 -13   8   4      430.03      456.78     19.64 o 
 -12   8   4        4.37       21.90     27.57 o 
 -11   8   4      181.39      148.86     12.07 o 
 -10   8   4      572.51      567.46     21.72 o 
  -9   8   4      734.62      715.56     31.36 o 
  -8   8   4      359.12      348.11     20.19 o 
  -7   8   4      210.05      199.05     11.71 o 
  -6   8   4      804.21      870.33     33.98 o 
  -5   8   4     1456.07     1456.93     54.08 o 
  -4   8   4       49.95       53.34     13.43 o 
  -3   8   4       68.22      106.33     14.06 o 
  -2   8   4        5.86        3.69     12.43 o 
  -1   8   4      201.54      223.56     21.72 o 
   0   8   4       12.80       -7.57      8.92 o 
   1   8   4      166.99      152.37     15.05 o 
   2   8   4       78.24       81.55     10.09 o 
   3   8   4       80.73       88.85      9.91 o 
   4   8   4      523.71      522.58     19.92 o 
   5   8   4       90.02       68.57     10.45 o 
   6   8   4      841.53      812.98     27.40 o 
   7   8   4      733.17      811.70     27.85 o 
 -12   9   4       13.84       -2.97      8.29 o 
 -11   9   4      266.45      287.72     39.47 o 
 -10   9   4      212.81      211.22     14.33 o 
  -9   9   4        3.01        4.33      9.82 o 
  -8   9   4        9.17       -6.31      6.85 o 
  -7   9   4      123.34      163.82     17.84 o 
  -6   9   4      296.99      284.57     20.64 o 
  -5   9   4      164.35      121.02     17.93 o 
  -4   9   4      126.53      111.73     15.14 o 
  -3   9   4      105.78      111.91     15.50 o 
  -2   9   4      321.42      290.61     20.46 o 
  -1   9   4      122.84      130.75     18.29 o 
   0   9   4       13.01        5.77      7.93 o 
   1   9   4       72.13       85.06     26.58 o 
   2   9   4      211.18      218.61     19.10 o 
   3   9   4      274.76      274.39     14.33 o 
   4   9   4        1.88       12.61     12.52 o 
   5   9   4       24.49       42.44     10.27 o 
   6   9   4      150.34      143.18     14.78 o 
 -11  10   4        8.50       -7.75      7.75 o 
 -10  10   4        8.64       10.54     19.28 o 
  -9  10   4        0.38       -1.62     10.81 o 
  -8  10   4        9.87       -7.57     10.63 o 
  -7  10   4      154.94      130.57     17.21 o 
  -6  10   4       20.27       40.28     13.43 o 
  -5  10   4        2.14       17.39     12.52 o 
  -4  10   4      212.23      247.35     19.19 o 
  -3  10   4     1390.79     1302.98     51.20 o 
  -2  10   4      190.77      162.02     19.10 o 
   0  10   4      652.71      677.42     34.06 o 
   1  10   4     1166.48     1114.08     31.54 o 
   2  10   4      237.11      236.72     25.59 o 
   3  10   4       85.43       85.42     15.68 o 
   4  10   4        0.02      -10.63     10.63 o 
   5  10   4      195.55      183.10     36.31 o 
 -10  11   4      181.24      169.67     18.02 o 
  -9  11   4        6.43        9.64     12.98 o 
  -8  11   4       52.08       43.70     14.15 o 
  -7  11   4       39.63       32.71     13.43 o 
  -6  11   4       52.83       73.26     20.27 o 
  -5  11   4       16.46       14.15     12.61 o 
  -4  11   4      256.79      258.62     20.73 o 
  -3  11   4      432.33      392.99     24.51 o 
  -2  11   4       27.91       13.70     11.53 o 
   0  11   4      795.72      852.81     41.46 o 
   1  11   4      268.36      269.88     21.09 o 
   2  11   4       62.23       52.17     14.78 o 
   3  11   4      240.27      223.20     19.73 o 
  -8  12   4       87.60      111.46     17.93 o 
  -7  12   4        1.83       10.36     16.94 o 
  -6  12   4        0.36        3.87     12.70 o 
  -5  12   4       32.66       46.67     13.79 o 
  -4  12   4        4.48       -1.35     11.62 o 
  -3  12   4      202.26      130.30     17.84 o 
  -2  12   4      593.73      548.99     30.10 o 
  -1  12   4      193.41      201.57     20.09 o 
   0  12   4      151.45      176.25     25.23 o 
   1  12   4      289.23      267.36     22.17 o 
  -4  13   4       74.14       91.91     15.32 o 
  -3  13   4       47.17      107.95     18.47 o 
  -3 -15   5       18.88       10.72      8.20 o 
  -2 -15   5       90.65       32.53     10.45 o 
  -1 -15   5       40.23       30.82     20.27 o 
   0 -15   5        0.11       -3.24      8.38 o 
   1 -15   5      154.77      146.79     12.98 o 
   2 -15   5       51.40       38.93     11.17 o 
   3 -15   5       74.28       77.94     11.89 o 
   4 -15   5       18.36       28.38      8.29 o 
  -5 -14   5      361.09      375.13     17.21 o 
  -4 -14   5      982.68     1036.96     31.18 o 
  -3 -14   5      243.00      270.15     15.23 o 
  -2 -14   5      130.99      142.10     13.34 o 
  -1 -14   5      462.05      470.03     19.10 o 
   0 -14   5      693.94      650.11     23.52 o 
   1 -14   5      249.07      240.68     15.50 o 
   2 -14   5       41.34       32.89      8.02 o 
   3 -14   5       11.16       16.31      6.67 o 
   4 -14   5       64.99       61.81      7.93 o 
   5 -14   5       95.43       80.20     12.16 o 
   6 -14   5      115.82      142.82     20.90 o 
  -7 -13   5      143.73      139.58     19.91 o 
  -6 -13   5      171.73      171.66     19.46 o 
  -5 -13   5       84.88       70.55     10.54 o 
  -4 -13   5      124.19      145.52     11.89 o 
  -3 -13   5        2.75        2.34     21.08 o 
  -2 -13   5      110.39      141.47     13.88 o 
  -1 -13   5       36.35       47.94     10.09 o 
   0 -13   5      391.84      433.62     17.93 o 
   1 -13   5      216.62      204.82     12.80 o 
   2 -13   5      146.63      158.41     10.00 o 
   3 -13   5      482.18      470.85     15.32 o 
   4 -13   5       52.30       36.76     13.88 o 
   5 -13   5        0.34       -3.51      6.85 o 
   6 -13   5        7.10        2.97     10.18 o 
   7 -13   5      113.37      102.54      9.10 o 
   8 -13   5      129.05      134.35     10.18 o 
  -8 -12   5      207.55      185.62     15.50 o 
  -7 -12   5       61.02       77.94     25.59 o 
  -6 -12   5      122.69      112.72     16.13 o 
  -5 -12   5       76.26       76.23     11.53 o 
  -4 -12   5      151.23      126.69     15.41 o 
  -3 -12   5      337.75      323.77     15.41 o 
  -2 -12   5      258.43      278.89     15.68 o 
  -1 -12   5      567.87      604.24     17.03 o 
   0 -12   5      238.91      229.33     11.26 o 
   1 -12   5     1739.92     1716.77     39.48 o 
   2 -12   5     2840.95     2864.13     55.00 o 
   3 -12   5      763.99      749.36     20.28 o 
   4 -12   5      195.03      205.36     14.51 o 
   5 -12   5      143.83      135.70      9.28 o 
   6 -12   5      572.06      572.51     21.81 o 
   7 -12   5      440.47      462.55     16.22 o 
   8 -12   5        2.36       18.02     12.61 o 
   9 -12   5      263.67      271.14     26.22 o 
 -10 -11   5        5.51       25.14     20.00 o 
  -9 -11   5      291.97      259.25     23.61 o 
  -8 -11   5      413.69      447.77     18.83 o 
  -7 -11   5       59.45       76.05     10.00 o 
  -6 -11   5        0.07        0.90      6.40 o 
  -5 -11   5       19.91       28.92      8.38 o 
  -4 -11   5       39.87       39.29      7.84 o 
  -3 -11   5      220.10      192.57     13.25 o 
  -2 -11   5      165.88      147.60      8.56 o 
  -1 -11   5      305.37      270.97     11.17 o 
   0 -11   5        0.44       -2.16      6.04 o 
   1 -11   5        2.79        4.33      5.95 o 
   2 -11   5       82.44       76.77      7.66 o 
   3 -11   5      106.14      103.17      9.28 o 
   4 -11   5      436.20      467.34     14.87 o 
   5 -11   5      110.99      121.65      9.37 o 
   6 -11   5        0.73        3.24      6.22 o 
   7 -11   5      236.37      246.45     11.62 o 
   8 -11   5      346.14      363.96     16.04 o 
   9 -11   5      236.63      240.05     18.47 o 
  10 -11   5       86.07      102.36     26.22 o 
 -10 -10   5      817.01      857.13     38.48 o 
  -9 -10   5       70.15       90.92     15.50 o 
  -8 -10   5       47.83        3.78     13.07 o 
  -7 -10   5      444.27      457.78     17.84 o 
  -6 -10   5      211.90      198.33     10.99 o 
  -5 -10   5      650.39      649.67     21.54 o 
  -4 -10   5        0.17       -1.53      5.23 o 
  -3 -10   5      168.56      147.06      7.75 o 
  -2 -10   5        8.26       12.52      4.96 o 
  -1 -10   5       13.88       12.34      5.32 o 
   0 -10   5        1.87       11.17      5.59 o 
   1 -10   5       57.87       46.59      6.76 o 
   2 -10   5        1.33        0.99      5.86 o 
   3 -10   5      724.23      707.46     18.29 o 
   4 -10   5       74.51       81.10      8.02 o 
   5 -10   5      150.53      145.98     11.08 o 
   6 -10   5      187.46      206.62     15.14 o 
   7 -10   5      175.16      171.12     11.35 o 
   8 -10   5      148.43      146.16     11.62 o 
   9 -10   5       87.13       68.66     10.36 o 
  10 -10   5      242.31      249.06     16.40 o 
 -10  -9   5        1.60       29.19     15.68 o 
  -9  -9   5      316.76      347.20     23.70 o 
  -8  -9   5      200.42      176.88     18.65 o 
  -7  -9   5        7.62       14.87      7.30 o 
  -6  -9   5       35.43       36.58     12.70 o 
  -5  -9   5       67.59       60.37      7.30 o 
  -4  -9   5       99.02      101.73      6.40 o 
  -3  -9   5       65.92       61.09      7.21 o 
  -2  -9   5      199.66      216.36     12.07 o 
  -1  -9   5      272.58      251.50      8.20 o 
   0  -9   5      995.89     1026.97     22.80 o 
   1  -9   5      134.72      140.21      9.01 o 
   2  -9   5      858.41      863.97     20.55 o 
   3  -9   5     2052.50     2134.96     41.56 o 
   4  -9   5      350.27      339.73     12.26 o 
   5  -9   5      179.73      165.08      9.73 o 
   6  -9   5      462.09      487.53     15.23 o 
   7  -9   5        7.08       -3.06      6.22 o 
   8  -9   5        5.39        3.69      7.48 o 
   9  -9   5       22.03       26.76     22.17 o 
  10  -9   5        0.47        4.51     11.80 o 
  11  -9   5      176.01      162.38     14.87 o 
 -12  -8   5      105.16       71.27     17.21 o 
 -11  -8   5      330.15      292.05     22.53 o 
  -9  -8   5       16.42       -6.31     10.54 o 
  -8  -8   5      199.37      193.56     17.12 o 
  -7  -8   5      117.95      123.99      8.74 o 
  -6  -8   5       62.68       60.28     10.36 o 
  -5  -8   5      592.76      598.31     13.43 o 
  -4  -8   5     1972.54     1904.72     31.38 o 
  -3  -8   5     3979.55     3941.49     60.00 o 
  -2  -8   5     1219.35     1225.93     19.11 o 
  -1  -8   5        6.93        1.08      3.60 o 
   0  -8   5     1357.98     1246.55     19.11 o 
   1  -8   5     1615.20     1534.87     22.72 o 
   2  -8   5      641.83      690.89     20.10 o 
   3  -8   5      251.00      234.65     11.89 o 
   4  -8   5      830.45      839.18     20.10 o 
   5  -8   5      750.07      772.54     19.29 o 
   6  -8   5        5.26       13.16      8.56 o 
   7  -8   5      289.35      297.82     11.98 o 
   8  -8   5       47.57       44.15     22.71 o 
   9  -8   5       45.91       56.14     10.36 o 
  10  -8   5       77.34       79.29     24.87 o 
  11  -8   5        0.05       -7.39     10.99 o 
 -13  -7   5      219.82      211.31     21.45 o 
 -12  -7   5       59.33       49.02     15.68 o 
 -11  -7   5       23.79        0.00     12.25 o 
 -10  -7   5       90.49       99.48     14.78 o 
  -9  -7   5      115.21      118.58     17.75 o 
  -8  -7   5        2.43       14.51     14.69 o 
  -7  -7   5       67.74       73.62      6.13 o 
  -6  -7   5      222.09      233.39      8.02 o 
  -5  -7   5      369.04      344.15     10.81 o 
  -4  -7   5      917.52      847.61     14.42 o 
  -3  -7   5        1.14        1.44      3.51 o 
  -2  -7   5      743.82      660.56     13.16 o 
  -1  -7   5      427.49      359.85      7.93 o 
   0  -7   5      320.23      279.18      7.75 o 
   1  -7   5     1867.88     1998.02     32.10 o 
   2  -7   5      209.24      187.52      6.76 o 
   3  -7   5     1012.31     1059.28     18.93 o 
   4  -7   5      678.78      564.72     18.66 o 
   5  -7   5      403.91      402.73     12.98 o 
   6  -7   5      363.02      323.33     11.80 o 
   7  -7   5       62.60       61.54     12.16 o 
   8  -7   5      163.08      143.99     10.90 o 
   9  -7   5        1.28       -6.49      6.49 o 
  10  -7   5        8.51       10.72      8.47 o 
  11  -7   5      662.33      736.44     26.04 o 
 -13  -6   5        0.75       -7.93     12.98 o 
 -12  -6   5        1.18       -0.45     11.80 o 
 -11  -6   5       16.57       -0.36     11.08 o 
 -10  -6   5       14.23       30.01     14.69 o 
  -9  -6   5      288.48      263.76     20.64 o 
  -8  -6   5      208.78      206.89     12.89 o 
  -7  -6   5      380.67      364.43     11.17 o 
  -6  -6   5       78.04       73.44      7.75 o 
  -5  -6   5      121.07      126.06      6.13 o 
  -4  -6   5      425.37      390.04      8.65 o 
  -3  -6   5     1568.63     1380.10     20.92 o 
  -2  -6   5      415.24      439.16      9.73 o 
  -1  -6   5     1238.23     1306.13     22.00 o 
   0  -6   5       66.48       62.53      4.60 o 
   1  -6   5      145.25      114.53      8.38 o 
   2  -6   5      780.13      853.37     15.77 o 
   3  -6   5     1783.98     1811.92     35.34 o 
   4  -6   5      148.82      147.60      6.49 o 
   5  -6   5      904.10      921.76     17.40 o 
   6  -6   5      564.73      596.50     15.95 o 
   7  -6   5      192.21      196.08     12.89 o 
   8  -6   5      424.92      418.40     17.57 o 
   9  -6   5      187.27      168.23     13.88 o 
  10  -6   5       52.79       37.48      9.64 o 
  11  -6   5      453.20      426.51     19.55 o 
  12  -6   5       70.62       60.64     11.89 o 
 -14  -5   5      103.21       53.52     17.84 o 
 -13  -5   5      209.77      220.32     20.09 o 
 -12  -5   5      398.38      418.48     25.86 o 
 -10  -5   5       19.22        2.61      6.94 o 
  -9  -5   5        3.26       -0.54      6.22 o 
  -8  -5   5       21.15       31.63      7.66 o 
  -7  -5   5      350.59      341.45      9.64 o 
  -6  -5   5     1487.02     1558.18     23.44 o 
  -5  -5   5     1708.48     1751.87     25.61 o 
  -4  -5   5        3.81       15.68      3.33 o 
  -3  -5   5     2157.85     2135.27     29.94 o 
  -2  -5   5     2902.81     3098.38     47.01 o 
  -1  -5   5     1494.40     1506.81     24.53 o 
   0  -5   5      544.99      635.40     12.35 o 
   1  -5   5       73.17       61.90      4.42 o 
   2  -5   5        3.58       13.43      3.87 o 
   3  -5   5     1556.55     1698.59     27.77 o 
   4  -5   5      386.95      368.85      9.46 o 
   5  -5   5      850.26      861.55     19.02 o 
   6  -5   5     1321.85     1314.96     23.44 o 
   7  -5   5      719.25      699.71     17.75 o 
   8  -5   5        0.96        4.69      8.38 o 
   9  -5   5       10.36        8.92      9.46 o 
  10  -5   5      713.75      716.99     25.23 o 
  11  -5   5      174.15      175.62     24.42 o 
  12  -5   5       21.54       17.66     10.63 o 
 -13  -4   5       93.79       98.94     18.65 o 
 -12  -4   5      198.72      234.01     19.73 o 
 -11  -4   5      217.40      205.90     13.43 o 
 -10  -4   5        9.92        3.42      6.49 o 
  -9  -4   5      175.28      188.42     20.82 o 
  -8  -4   5      793.35      776.80     21.81 o 
  -7  -4   5       80.42      106.33      5.77 o 
  -6  -4   5        5.72        1.08      3.33 o 
  -5  -4   5    11653.66    12170.35    156.44 o 
  -4  -4   5     2327.68     2104.17     29.59 o 
  -3  -4   5      378.24      349.04     10.00 o 
  -2  -4   5      591.18      613.53     11.72 o 
  -1  -4   5     1515.02     1534.27     24.80 o 
   0  -4   5      186.37      144.90      5.23 o 
   1  -4   5     1212.41     1398.44     23.98 o 
   2  -4   5     1017.67     1047.31     18.30 o 
   3  -4   5     1330.78     1355.09     22.90 o 
   4  -4   5     1394.96     1332.43     22.81 o 
   5  -4   5     1257.34     1219.27     21.99 o 
   6  -4   5       90.83       83.98      8.11 o 
   7  -4   5      998.45     1038.57     22.89 o 
   8  -4   5      757.25      849.40     20.37 o 
   9  -4   5      573.87      594.41     18.56 o 
  10  -4   5        1.05       -7.39      7.39 o 
  11  -4   5      317.76      305.30     17.30 o 
  12  -4   5      511.91      530.32     31.63 o 
 -14  -3   5        3.27      -11.62     11.80 o 
 -13  -3   5        0.31       19.64     12.43 o 
 -12  -3   5       26.55       23.61     10.36 o 
 -11  -3   5      298.16      276.37     16.31 o 
 -10  -3   5     4179.82     4225.60     90.93 o 
  -9  -3   5     1604.67     1609.75     38.76 o 
  -8  -3   5       56.45       75.87      8.02 o 
  -7  -3   5     6542.28     6573.33     96.54 o 
  -6  -3   5     4338.04     4334.23     64.71 o 
  -5  -3   5     4216.33     4213.90     56.24 o 
  -4  -3   5      566.58      572.96     11.27 o 
  -3  -3   5        8.10       10.00      3.78 o 
  -2  -3   5     1796.48     1619.93     30.04 o 
  -1  -3   5       93.94       94.89      4.51 o 
   0  -3   5       21.04       29.74      3.51 o 
   1  -3   5      134.07      167.07      5.68 o 
   2  -3   5      146.77      157.06      5.86 o 
   3  -3   5      116.02      142.37      5.95 o 
   4  -3   5     1170.51     1243.72     21.63 o 
   5  -3   5     1979.71     2031.68     33.00 o 
   6  -3   5      474.32      474.38     11.35 o 
   7  -3   5       55.21       54.87      7.66 o 
   8  -3   5        2.44       -0.72      5.77 o 
   9  -3   5       18.64       24.69     11.08 o 
  10  -3   5       35.73       37.66      7.75 o 
  11  -3   5        3.46        6.31     11.98 o 
  12  -3   5        6.39        3.33      8.56 o 
 -14  -2   5      163.94      152.91     18.56 o 
 -13  -2   5      482.99      458.68     18.83 o 
 -12  -2   5      133.44      115.70     11.44 o 
 -11  -2   5       61.61       69.38     10.45 o 
 -10  -2   5      204.36      223.74     12.35 o 
  -9  -2   5       38.58       37.03      6.76 o 
  -8  -2   5        5.61        0.63      3.96 o 
  -7  -2   5      974.50     1013.50     18.21 o 
  -6  -2   5     1095.85     1209.39     20.64 o 
  -5  -2   5       20.86       20.09      4.23 o 
  -4  -2   5      513.82      463.17      9.73 o 
  -3  -2   5     1217.22     1182.71     19.66 o 
  -2  -2   5     1597.94     1432.68     23.09 o 
  -1  -2   5       20.04       20.63      3.42 o 
   0  -2   5     1317.64     1322.65     33.72 o 
   1  -2   5       17.46       14.78      3.51 o 
   2  -2   5     1957.84     1777.50     28.59 o 
   3  -2   5      174.91      128.77      5.77 o 
   4  -2   5       14.84        8.29      4.51 o 
   5  -2   5       87.35       76.05      5.95 o 
   6  -2   5      205.50      228.61     10.18 o 
   7  -2   5       16.12       21.72     11.35 o 
   8  -2   5      522.67      526.28     18.74 o 
   9  -2   5      578.81      591.53     16.85 o 
  10  -2   5      167.34      155.80     13.97 o 
  11  -2   5       10.86        8.83     13.70 o 
  12  -2   5       43.98       46.13      9.73 o 
 -15  -1   5      139.70       97.23     16.13 o 
 -14  -1   5      187.37      156.07     17.39 o 
 -13  -1   5      241.41      268.17     15.14 o 
 -12  -1   5       14.29        2.52      6.58 o 
 -11  -1   5      648.12      686.08     36.68 o 
 -10  -1   5     1189.18     1185.72     30.65 o 
  -9  -1   5      147.85      153.46     16.40 o 
  -8  -1   5       42.92       30.82      5.05 o 
  -7  -1   5      153.94      125.43      5.77 o 
  -6  -1   5       56.95       69.20      5.41 o 
  -5  -1   5     1695.92     1555.26     29.22 o 
  -4  -1   5     3649.47     3733.93     64.64 o 
  -3  -1   5     2519.04     2618.20     39.97 o 
  -2  -1   5     1144.02     1135.01     18.93 o 
  -1  -1   5     2794.75     2629.10     40.07 o 
   0  -1   5     4517.33     4256.03     63.14 o 
   1  -1   5    11600.86    11666.97    168.04 o 
   2  -1   5     3787.34     3876.79     58.22 o 
   3  -1   5     5206.97     5286.71     78.47 o 
   4  -1   5     5787.00     5696.65     84.52 o 
   5  -1   5     2016.55     1982.26     32.46 o 
   6  -1   5      173.33      162.11     10.09 o 
   7  -1   5      395.16      399.93     13.34 o 
   8  -1   5        0.70       -2.34      6.22 o 
   9  -1   5        0.61       -1.44     16.04 o 
  10  -1   5        7.10        6.22      8.56 o 
  11  -1   5       22.57       13.34      7.66 o 
 -15   0   5       46.67       31.54      9.64 o 
 -14   0   5      134.60      121.83     11.17 o 
 -13   0   5     1050.77     1101.61     31.54 o 
 -12   0   5      312.90      308.36     14.60 o 
 -11   0   5      138.94      143.45     17.30 o 
 -10   0   5      857.42      858.36     19.74 o 
  -9   0   5     1263.79     1246.71     25.69 o 
  -8   0   5       12.33       13.88      4.14 o 
  -7   0   5      783.26      857.33     16.04 o 
  -6   0   5     3812.99     4179.33     72.47 o 
  -5   0   5      510.39      569.06     13.16 o 
  -4   0   5      247.30      256.74      9.55 o 
  -3   0   5     1358.90     1406.05     32.01 o 
  -2   0   5      151.67      162.83      5.41 o 
  -1   0   5     5589.25     5585.23     81.89 o 
   0   0   5     1577.95     1576.80     25.34 o 
   1   0   5      554.66      658.49     12.71 o 
   2   0   5    10587.07    10950.43    158.32 o 
   3   0   5     5419.19     5363.89     79.64 o 
   4   0   5     3877.22     3899.44     59.28 o 
   5   0   5      275.98      264.57      8.29 o 
   6   0   5     2629.65     2702.04     49.78 o 
   7   0   5        8.69       10.00      6.22 o 
   8   0   5       35.98       17.57      6.94 o 
   9   0   5        0.17       -4.33      7.93 o 
  10   0   5       43.57       44.06     13.61 o 
  11   0   5       40.94       22.26     15.59 o 
 -15   1   5      233.66      250.41     15.59 o 
 -14   1   5       33.85        7.21     13.34 o 
 -13   1   5      508.76      497.08     19.19 o 
 -12   1   5     1309.93     1349.65     34.88 o 
 -11   1   5     2966.22     2957.55     66.19 o 
 -10   1   5     1386.82     1452.86     29.30 o 
  -9   1   5      134.58      118.94      8.02 o 
  -8   1   5       38.51       35.68      5.59 o 
  -7   1   5     1632.47     1631.85     37.96 o 
  -6   1   5      141.07      173.64      8.74 o 
  -5   1   5       16.26       44.87     20.45 o 
  -4   1   5     1288.47     1357.36     88.00 o 
  -3   1   5     1332.34     1272.24     29.75 o 
  -2   1   5     2452.63     2595.79     78.49 o 
  -1   1   5       44.37       61.81      6.49 o 
   0   1   5        1.48        5.86      3.33 o 
   1   1   5    12142.58    12030.80    198.22 o 
   2   1   5       87.08       87.13      6.13 o 
   3   1   5      286.33      306.21      9.46 o 
   4   1   5        8.16       13.52      4.33 o 
   5   1   5      781.82      755.62     15.41 o 
   6   1   5      375.27      364.69     12.62 o 
   7   1   5        1.87       11.53      6.76 o 
   8   1   5       27.45       22.98      7.21 o 
   9   1   5        0.97       27.12     16.40 o 
  10   1   5       46.91       61.27     31.36 o 
  11   1   5      253.69      258.61     17.57 o 
 -15   2   5        1.17       -4.33     18.11 o 
 -14   2   5       26.04       74.79     16.67 o 
 -13   2   5       96.18       79.20      9.82 o 
 -12   2   5      268.70      257.72     13.43 o 
 -11   2   5     2204.76     2240.87     64.82 o 
 -10   2   5      409.39      428.59     13.16 o 
  -9   2   5      139.28      160.03      7.84 o 
  -8   2   5      699.13      703.70     16.58 o 
  -7   2   5      219.18      211.76     10.27 o 
  -6   2   5       31.74       57.49      6.13 o 
  -5   2   5      625.14      731.57     19.65 o 
  -4   2   5     1062.09     1012.26     25.06 o 
  -3   2   5     6108.47     5882.40    120.99 o 
  -2   2   5     5647.89     5400.34    111.48 o 
  -1   2   5      496.97      517.05     19.47 o 
   0   2   5       17.68        6.94      7.21 o 
   1   2   5       66.40       82.45      7.12 o 
   2   2   5      150.25      141.92      6.76 o 
   3   2   5       17.11       21.36      5.95 o 
   4   2   5       88.73       84.16      6.31 o 
   5   2   5      222.78      210.05      9.37 o 
   6   2   5       29.89       12.07      8.29 o 
   7   2   5      270.63      263.94     16.40 o 
   8   2   5      108.19      118.13     12.25 o 
   9   2   5      778.72      812.80     27.40 o 
  10   2   5      828.20      877.59     30.01 o 
  11   2   5       22.36       13.70     13.25 o 
 -14   3   5        0.07       33.61     10.27 o 
 -13   3   5        6.79       -2.70     11.71 o 
 -12   3   5      159.66      178.87     10.45 o 
 -11   3   5      422.57      459.04     13.61 o 
 -10   3   5      171.23      174.72      9.55 o 
  -9   3   5     1126.84     1165.70     24.34 o 
  -8   3   5      565.33      562.80     23.34 o 
  -7   3   5       36.26       51.99      6.85 o 
  -6   3   5       25.17       31.09      6.85 o 
  -5   3   5     4392.13     4363.80     91.52 o 
  -4   3   5      688.51      563.58     13.16 o 
  -3   3   5      291.45      298.01      8.83 o 
  -2   3   5     1222.85     1178.36     23.89 o 
  -1   3   5      777.44      657.62     25.78 o 
   0   3   5      902.23      897.49     23.62 o 
   1   3   5       94.37      122.19      9.19 o 
   2   3   5      434.93      423.74     15.32 o 
   3   3   5       69.57       53.16      8.20 o 
   4   3   5      452.92      454.19     16.94 o 
   5   3   5       13.25        4.33      8.29 o 
   6   3   5       81.40       99.66     10.99 o 
   7   3   5      199.95      198.96     14.06 o 
   8   3   5      288.62      292.32     17.39 o 
   9   3   5      119.43      146.51     13.79 o 
  10   3   5        0.16       -6.22      9.91 o 
 -14   4   5       15.84       26.13     16.76 o 
 -13   4   5       80.08       87.94     21.36 o 
 -12   4   5      104.17       78.93     11.98 o 
 -11   4   5      339.14      332.97     17.39 o 
 -10   4   5      414.49      417.23     11.44 o 
  -9   4   5      138.29      132.01      6.67 o 
  -8   4   5        0.58        6.13      5.32 o 
  -7   4   5       84.23       73.80      6.49 o 
  -6   4   5      999.70      993.83     20.91 o 
  -5   4   5     1690.75     1786.39     33.27 o 
  -4   4   5      422.43      374.44     10.36 o 
  -3   4   5      948.79      901.01     18.66 o 
  -2   4   5     5260.10     5405.68     91.27 o 
  -1   4   5     2124.95     2096.30     47.34 o 
   0   4   5     1416.23     1529.49     36.60 o 
   1   4   5      601.00      631.76     19.38 o 
   2   4   5     1728.67     1656.68     39.76 o 
   3   4   5        2.19        3.33     10.36 o 
   4   4   5       50.90       26.67     17.48 o 
   5   4   5      181.86      186.71     12.71 o 
   6   4   5      458.35      482.66     25.50 o 
   7   4   5      135.98      134.44     12.71 o 
   8   4   5       72.06       76.41     12.16 o 
   9   4   5      742.95      755.02     27.49 o 
  10   4   5      184.84      229.42     34.24 o 
 -14   5   5       56.97       41.09     12.80 o 
 -13   5   5        9.10       -4.60     10.00 o 
 -12   5   5       51.30       53.79      9.28 o 
 -11   5   5      636.71      572.43     20.10 o 
 -10   5   5      277.52      296.47     14.15 o 
  -9   5   5      685.52      718.72     23.25 o 
  -8   5   5      388.53      382.45     11.71 o 
  -7   5   5      748.21      765.34     17.48 o 
  -6   5   5      795.24      840.89     22.08 o 
  -5   5   5       34.01       25.59      5.32 o 
  -4   5   5      579.22      553.62     14.87 o 
  -3   5   5     1199.62     1184.46     23.44 o 
  -2   5   5       66.99       79.65     11.26 o 
  -1   5   5      195.93      249.79     11.08 o 
   0   5   5        2.08        2.25      6.76 o 
   1   5   5      315.12      321.35     14.87 o 
   2   5   5        8.90       11.26     17.12 o 
   3   5   5       77.12       46.04     15.05 o 
   4   5   5      370.44      370.91     16.31 o 
   5   5   5       20.89       19.64     15.41 o 
   6   5   5       52.36       79.38     10.36 o 
   7   5   5      252.91      271.32     16.13 o 
   8   5   5       94.75      121.73     24.06 o 
   9   5   5       14.78        8.74     11.44 o 
 -14   6   5       19.55       26.22      9.46 o 
 -13   6   5        2.98       -9.64      9.64 o 
 -12   6   5      970.55      973.16     29.65 o 
 -11   6   5      108.74       98.31     11.44 o 
 -10   6   5        0.22        2.61      7.93 o 
  -9   6   5      634.71      630.66     21.00 o 
  -8   6   5     3112.10     3140.27     71.06 o 
  -7   6   5      215.56      176.89     11.71 o 
  -6   6   5       14.30       23.16      5.50 o 
  -5   6   5     1514.71     1507.86     29.30 o 
  -4   6   5      163.98      162.92     10.63 o 
  -3   6   5      107.63      103.53      8.56 o 
  -2   6   5       67.28       58.75      7.93 o 
  -1   6   5      529.57      510.26     16.94 o 
   0   6   5      603.93      666.54     20.73 o 
   1   6   5      308.55      337.20     15.05 o 
   2   6   5      523.86      515.02     18.56 o 
   3   6   5        6.94       -8.65      8.65 o 
   4   6   5      673.70      630.12     21.63 o 
   5   6   5      193.68      210.59     14.06 o 
   6   6   5       76.76      106.06     24.78 o 
   7   6   5      138.65      146.15     13.61 o 
   8   6   5      392.42      401.54     19.37 o 
 -13   7   5      533.55      556.64     21.45 o 
 -12   7   5       58.62       77.13     32.98 o 
 -11   7   5     1104.04     1155.33     33.08 o 
 -10   7   5      983.40      966.05     28.66 o 
  -9   7   5      197.88      214.19     12.25 o 
  -8   7   5      276.82      286.91     14.87 o 
  -7   7   5       29.19       26.13      7.21 o 
  -6   7   5      426.53      425.07     23.88 o 
  -5   7   5       97.64      111.46     15.59 o 
  -4   7   5       99.41      109.30      9.73 o 
  -3   7   5      603.62      590.47     18.84 o 
  -2   7   5       63.54       57.94      8.38 o 
  -1   7   5      500.92      502.32     23.97 o 
   0   7   5       44.63       36.40      8.92 o 
   1   7   5      128.96      144.98     19.28 o 
   2   7   5      936.95      899.91     26.32 o 
   3   7   5       30.48        9.55      8.56 o 
   4   7   5       92.96       85.96     10.54 o 
   5   7   5      141.09      135.43     14.06 o 
   6   7   5      588.98      613.87     22.62 o 
   7   7   5     1053.73     1116.19     33.35 o 
 -12   8   5      600.33      559.17     21.45 o 
 -11   8   5      311.12      282.68     15.05 o 
 -10   8   5      175.78      180.76     12.43 o 
  -9   8   5       23.75       32.89      9.55 o 
  -8   8   5      549.10      507.90     26.94 o 
  -5   8   5       82.01       87.22     17.39 o 
  -4   8   5      937.06      873.24     37.40 o 
  -3   8   5      620.75      634.26     31.00 o 
  -2   8   5      281.49      288.63     13.70 o 
  -1   8   5      197.66      214.28     12.16 o 
   0   8   5      191.65      222.12     19.28 o 
   1   8   5      163.09      153.73     12.16 o 
   2   8   5       14.67       30.28      8.47 o 
   3   8   5      206.35      205.36     13.70 o 
   4   8   5       75.02       98.04     14.69 o 
   5   8   5       28.12        5.14     10.81 o 
   6   8   5        2.40       15.77      9.19 o 
 -12   9   5        2.53       16.85     10.63 o 
 -11   9   5      112.71       91.37     25.95 o 
 -10   9   5      409.92      421.01     30.55 o 
  -9   9   5      506.90      423.81     25.77 o 
  -8   9   5        0.23       -4.87      9.73 o 
  -7   9   5       10.03       -1.26      9.91 o 
  -6   9   5        6.54        2.61     12.98 o 
  -5   9   5       25.67       19.37     10.54 o 
  -4   9   5        1.40       17.93     10.18 o 
  -3   9   5      125.11      137.41     15.41 o 
  -2   9   5       28.57       44.60     12.80 o 
  -1   9   5       62.06       63.89      8.56 o 
   0   9   5       14.37       13.43     10.72 o 
   1   9   5       10.07       18.92      9.55 o 
   2   9   5       11.93       -7.21      7.93 o 
   3   9   5        4.49       37.57     10.18 o 
   4   9   5       49.48       46.95     15.23 o 
   5   9   5      168.43      169.76     14.78 o 
 -11  10   5       46.17       36.22     18.92 o 
 -10  10   5       96.87      132.91     16.85 o 
  -8  10   5       69.11       37.75     13.25 o 
  -7  10   5        0.50       -6.94     10.72 o 
  -6  10   5      174.09      146.25     18.56 o 
  -5  10   5      360.35      349.28     23.52 o 
  -4  10   5      640.84      597.66     31.63 o 
  -3  10   5       36.79       20.45     11.80 o 
  -2  10   5      356.88      317.38     21.54 o 
   0  10   5      314.67      319.81     26.04 o 
   1  10   5       13.01      -11.80     11.80 o 
   2  10   5      656.26      701.02     24.69 o 
   3  10   5      513.54      552.22     29.20 o 
   4  10   5       32.79       33.07     16.04 o 
  -9  11   5       26.23       29.55     14.42 o 
  -8  11   5       51.20       49.02     14.78 o 
  -7  11   5       45.51       39.20     19.37 o 
  -6  11   5      191.21      169.86     19.19 o 
  -5  11   5        2.02       -6.94     10.09 o 
  -4  11   5       78.94       58.57     13.88 o 
  -3  11   5      197.68      246.90     23.16 o 
  -2  11   5       26.56       47.40     15.05 o 
  -1  11   5       77.27       80.19     15.05 o 
   0  11   5      913.05      901.76     42.54 o 
   1  11   5      605.77      616.48     34.15 o 
   2  11   5      227.40      239.87     22.98 o 
  -7  12   5       37.67       74.34     16.22 o 
  -6  12   5       46.34       52.35     13.61 o 
  -5  12   5       78.94       98.22     19.64 o 
  -4  12   5       73.20       41.18     13.61 o 
  -2  12   5        3.00        3.78     12.25 o 
  -1  12   5       16.73       53.16     19.10 o 
   0  12   5       20.00      -11.62     11.62 o 
  -3 -15   6      121.40      122.55     26.49 o 
  -2 -15   6      858.32      890.21     29.83 o 
  -1 -15   6      665.45      714.36     34.33 o 
   0 -15   6       70.87      104.34     12.16 o 
   1 -15   6       18.52       45.95     17.84 o 
   2 -15   6       46.54       35.14     11.62 o 
   3 -15   6       53.12       52.71     28.56 o 
   4 -15   6       51.89       68.12     11.17 o 
  -6 -14   6      187.57      203.74     20.54 o 
  -5 -14   6       13.15       37.21      9.64 o 
  -4 -14   6        3.32       -7.57      7.93 o 
  -3 -14   6       34.86       25.86     11.71 o 
  -2 -14   6       90.69      111.28     18.65 o 
  -1 -14   6      380.87      392.98     18.02 o 
   0 -14   6        0.02        8.02      9.01 o 
   1 -14   6       51.03       56.77     11.53 o 
   2 -14   6       19.01        7.75     22.08 o 
   3 -14   6      309.47      323.05     16.13 o 
   4 -14   6       65.72       44.87      9.73 o 
   5 -14   6        6.29       24.96     15.68 o 
   6 -14   6      100.60       84.07     20.54 o 
  -7 -13   6        3.61       -3.42     10.54 o 
  -6 -13   6        1.49       43.52      9.55 o 
  -5 -13   6      162.11      136.96     11.35 o 
  -4 -13   6       58.39       55.15      9.10 o 
  -3 -13   6        1.45       -1.08      9.82 o 
  -2 -13   6       34.98       44.87     11.44 o 
  -1 -13   6      279.82      276.73     15.77 o 
   0 -13   6      821.80      876.70     28.12 o 
   1 -13   6     1534.27     1530.69     41.28 o 
   2 -13   6      203.21      199.23     14.42 o 
   3 -13   6        1.56       -4.96      8.11 o 
   4 -13   6      152.59      163.82     12.43 o 
   5 -13   6      130.93      140.12     10.00 o 
   6 -13   6        3.89       11.17     12.25 o 
   7 -13   6       37.18       46.86     16.85 o 
  -9 -12   6      603.67      598.37     32.53 o 
  -8 -12   6      851.63      903.91     41.55 o 
  -7 -12   6      186.42      179.95     18.20 o 
  -6 -12   6        1.47       -1.98      7.21 o 
  -5 -12   6      105.88       98.31     18.29 o 
  -4 -12   6      149.23      125.79     12.16 o 
  -3 -12   6      143.59      116.69     11.89 o 
  -2 -12   6        4.90       19.73     29.64 o 
  -1 -12   6        0.81       15.86      7.66 o 
   0 -12   6       33.36       47.67     10.27 o 
   1 -12   6      437.46      485.45     14.96 o 
   2 -12   6       60.39       44.78      7.12 o 
   3 -12   6       27.67       23.34      7.84 o 
   4 -12   6      679.55      701.85     19.83 o 
   5 -12   6       34.10       31.00      7.39 o 
   6 -12   6      403.81      395.69     14.78 o 
   7 -12   6      762.77      770.52     21.18 o 
   8 -12   6      507.24      488.15     18.29 o 
 -10 -11   6      275.00      266.18     21.90 o 
  -8 -11   6      372.51      359.91     16.49 o 
  -7 -11   6      376.67      395.41     16.94 o 
  -6 -11   6      141.05      138.86     10.54 o 
  -5 -11   6       64.66       45.59     20.90 o 
  -4 -11   6      472.26      434.72     23.34 o 
  -3 -11   6      114.70       97.68     10.99 o 
  -2 -11   6        5.79        2.97      7.84 o 
  -1 -11   6      444.50      503.84     38.48 o 
   0 -11   6      217.19      245.64     10.81 o 
   1 -11   6     2501.57     2613.28     50.04 o 
   2 -11   6     4528.97     4549.54    135.40 o 
   3 -11   6     1686.15     1713.61     35.52 o 
   4 -11   6        0.72       14.24     10.45 o 
   5 -11   6      192.90      202.66     13.07 o 
   6 -11   6     1256.56     1297.88     29.38 o 
   7 -11   6      624.53      661.01     20.10 o 
   8 -11   6       19.25       16.13     17.66 o 
   9 -11   6        7.44       28.56     10.45 o 
 -11 -10   6        7.44       -9.55     12.89 o 
 -10 -10   6        9.57       35.77     15.59 o 
  -9 -10   6       17.93       50.73     15.23 o 
  -8 -10   6      678.26      677.42     22.44 o 
  -7 -10   6      383.96      385.14     15.95 o 
  -6 -10   6     1069.44     1078.93     24.61 o 
  -5 -10   6       17.81       13.79      6.49 o 
  -4 -10   6        9.62       12.52      5.86 o 
  -3 -10   6      434.17      442.74     17.12 o 
  -2 -10   6      572.27      558.38     15.32 o 
  -1 -10   6     1190.57     1207.27     26.23 o 
   0 -10   6        6.44        7.30      5.77 o 
   1 -10   6     1090.07     1089.79     24.70 o 
   2 -10   6       89.51      155.35     22.53 o 
   3 -10   6        7.45        4.78      7.30 o 
   4 -10   6        9.44        2.97      6.94 o 
   5 -10   6        5.80        3.60      8.47 o 
   6 -10   6       18.28       29.64      8.56 o 
   7 -10   6        1.45        1.89      6.67 o 
   8 -10   6      102.74       87.85     13.61 o 
   9 -10   6      156.43      188.24     15.32 o 
  10 -10   6       14.72        5.14      8.65 o 
 -11  -9   6      241.59      220.23     19.91 o 
 -10  -9   6        7.50        1.80     12.25 o 
  -9  -9   6       74.49       50.82     12.89 o 
  -8  -9   6      109.52      106.60     18.47 o 
  -7  -9   6      177.01      174.90     11.44 o 
  -6  -9   6      167.05      154.90     13.16 o 
  -5  -9   6      442.49      426.16     13.34 o 
  -4  -9   6     1144.96     1147.23     25.33 o 
  -3  -9   6      404.50      408.59     10.99 o 
  -2  -9   6      215.44      193.92     11.08 o 
  -1  -9   6      635.16      638.07     12.08 o 
   0  -9   6      626.84      573.63     18.20 o 
   1  -9   6      405.67      402.64     14.87 o 
   2  -9   6       91.22       73.71      9.01 o 
   3  -9   6      227.39      237.08     11.26 o 
   4  -9   6      825.56      829.42     20.64 o 
   5  -9   6      388.27      379.11     16.85 o 
   6  -9   6       33.56       44.69      7.48 o 
   7  -9   6        0.73        1.71      6.22 o 
   8  -9   6      450.46      459.13     19.19 o 
   9  -9   6      156.09      167.78     17.84 o 
  10  -9   6        4.75        1.53      9.19 o 
 -12  -8   6        7.99        0.00     11.44 o 
 -11  -8   6        0.59       -8.83     10.99 o 
 -10  -8   6        8.76       -1.08     10.54 o 
  -9  -8   6      339.91      275.02     23.07 o 
  -8  -8   6      150.39      209.32     17.48 o 
  -7  -8   6        9.16        5.05      6.76 o 
  -6  -8   6      493.02      517.00     14.42 o 
  -5  -8   6      546.73      588.21     15.32 o 
  -4  -8   6     2240.32     2274.01     36.52 o 
  -3  -8   6       54.26       45.86      4.96 o 
  -2  -8   6     1633.02     1539.10     23.08 o 
  -1  -8   6     3302.14     3315.07     45.37 o 
   0  -8   6      607.19      615.63     12.98 o 
   1  -8   6      164.72      180.58      6.76 o 
   2  -8   6     1192.21     1224.98     26.14 o 
   3  -8   6     1365.91     1325.45     27.76 o 
   4  -8   6      159.62      159.40      8.74 o 
   5  -8   6        8.30        2.34      6.22 o 
   6  -8   6      397.95      374.60     13.52 o 
   7  -8   6      136.76      143.81     10.81 o 
   8  -8   6      171.96      170.76     14.96 o 
   9  -8   6       94.30       85.69     13.43 o 
  10  -8   6      175.26      161.92     15.05 o 
  11  -8   6      163.46      215.27     26.85 o 
 -13  -7   6       17.54       -9.28     11.80 o 
 -12  -7   6      447.74      504.09     29.65 o 
 -11  -7   6      199.87      179.95     18.74 o 
 -10  -7   6        8.30      -13.34     13.34 o 
  -9  -7   6       71.73       78.57     12.98 o 
  -8  -7   6      185.80      188.15     17.30 o 
  -7  -7   6      598.28      620.93     27.13 o 
  -6  -7   6        3.45        6.58      6.76 o 
  -5  -7   6      241.58      230.42      9.55 o 
  -4  -7   6     4101.64     4110.79     55.49 o 
  -3  -7   6     5637.19     5674.84     75.02 o 
  -2  -7   6      770.71      771.24     13.25 o 
  -1  -7   6      118.04      134.44      6.76 o 
   0  -7   6     3098.18     3093.51     47.63 o 
   1  -7   6      672.94      656.12     13.43 o 
   2  -7   6      142.53      130.21      5.95 o 
   3  -7   6      183.71      196.89      7.93 o 
   4  -7   6      817.59      826.74     19.65 o 
   5  -7   6      161.32      145.89     12.62 o 
   6  -7   6        2.18        1.26      5.50 o 
   7  -7   6        1.33       17.12      6.58 o 
   8  -7   6      135.75      136.69     18.02 o 
   9  -7   6      199.45      182.65     13.52 o 
  10  -7   6      209.09      189.59     12.98 o 
  11  -7   6       26.05       18.47     10.45 o 
 -13  -6   6       20.80       36.13     14.96 o 
 -12  -6   6      130.65      104.80     15.95 o 
 -11  -6   6       43.03       61.27     18.02 o 
 -10  -6   6       58.03       28.83     10.72 o 
  -9  -6   6       10.42        4.69     10.27 o 
  -8  -6   6      134.53      103.35     15.05 o 
  -7  -6   6      815.29      790.86     16.13 o 
  -6  -6   6      454.43      452.66     11.17 o 
  -5  -6   6      216.38      203.47      6.31 o 
  -4  -6   6      892.48      908.64     14.87 o 
  -3  -6   6       67.85       53.07      4.42 o 
  -2  -6   6     1811.24     2091.12     33.18 o 
  -1  -6   6        1.48        3.78      3.42 o 
   0  -6   6      166.12      231.86      7.21 o 
   1  -6   6      419.91      374.45      9.19 o 
   2  -6   6       50.06       38.48      4.51 o 
   3  -6   6       45.12       34.78      4.51 o 
   4  -6   6     1302.55     1348.70     23.53 o 
   5  -6   6     2488.18     2345.42     37.69 o 
   6  -6   6     2773.23     2801.66     52.66 o 
   7  -6   6      319.24      318.19     26.94 o 
   8  -6   6      791.68      786.67     24.78 o 
   9  -6   6      769.10      781.80     25.32 o 
  10  -6   6      335.16      328.91     29.92 o 
  11  -6   6      208.86      223.83     15.86 o 
 -14  -5   6       56.00       63.52     17.39 o 
 -13  -5   6      314.97      240.06     20.18 o 
 -12  -5   6      646.82      696.34     35.15 o 
 -11  -5   6      157.65      132.01     15.77 o 
 -10  -5   6      103.53       72.00     13.61 o 
  -9  -5   6     4396.35     4317.20    128.01 o 
  -8  -5   6     2235.67     2362.90     43.73 o 
  -7  -5   6        5.24        2.79      4.23 o 
  -6  -5   6     2667.30     2579.69     36.25 o 
  -5  -5   6     1370.40     1375.87     20.82 o 
  -4  -5   6     1704.66     1734.78     28.04 o 
  -3  -5   6        0.71        0.09      3.24 o 
  -2  -5   6       98.94      132.19      5.05 o 
  -1  -5   6      174.59      204.82      8.20 o 
   0  -5   6      163.88      174.46      9.28 o 
   1  -5   6     1417.94     1387.97     23.26 o 
   2  -5   6        2.52        3.78      4.51 o 
   3  -5   6     3428.49     3402.50     52.14 o 
   4  -5   6     2835.82     2871.95     44.82 o 
   5  -5   6      159.50      162.65      7.21 o 
   6  -5   6      190.99      197.43      7.84 o 
   7  -5   6      629.61      657.24     18.84 o 
   8  -5   6      308.13      282.05     18.20 o 
   9  -5   6     1143.88     1073.43     54.17 o 
  10  -5   6      193.85      183.10     27.30 o 
  11  -5   6      274.59      288.35     19.55 o 
 -14  -4   6        1.43        2.88     13.61 o 
 -13  -4   6        0.58       -7.21     14.15 o 
 -12  -4   6      369.73      338.19     23.61 o 
 -11  -4   6        8.33       35.77     12.61 o 
 -10  -4   6      352.63      362.17     21.54 o 
  -9  -4   6      815.18      755.61     18.21 o 
  -8  -4   6     1592.29     1649.80     27.77 o 
  -7  -4   6      323.85      296.12      8.74 o 
  -6  -4   6     8752.33     8763.79    113.89 o 
  -5  -4   6       95.47      126.24      5.50 o 
  -4  -4   6       23.55       18.92      4.05 o 
  -3  -4   6       51.88       29.01      4.51 o 
  -2  -4   6      103.08       82.72      5.68 o 
  -1  -4   6     1427.83     1489.17     24.34 o 
   0  -4   6     1484.70     1665.36     26.96 o 
   1  -4   6      638.68      854.07     15.68 o 
   2  -4   6       66.96       40.28      4.60 o 
   3  -4   6      431.73      395.89      9.64 o 
   4  -4   6      919.66      941.98     17.58 o 
   5  -4   6      821.59      823.05     16.31 o 
   6  -4   6      189.32      186.53      8.02 o 
   7  -4   6      321.78      336.84     20.82 o 
   8  -4   6      121.67      103.44      8.38 o 
   9  -4   6        1.63       19.01      6.94 o 
  10  -4   6      883.36      864.72     27.58 o 
  11  -4   6      604.20      632.97     23.61 o 
 -13  -3   6       56.49       35.32     18.83 o 
 -12  -3   6      329.58      312.69     21.63 o 
 -11  -3   6      521.63      523.94     26.22 o 
 -10  -3   6       15.13        7.75      6.31 o 
  -9  -3   6     1340.39     1476.94     29.66 o 
  -8  -3   6     1481.68     1463.53     25.06 o 
  -7  -3   6       34.94       50.19      6.49 o 
  -6  -3   6        8.10        4.96      3.51 o 
  -5  -3   6     5183.20     5519.36     81.54 o 
  -4  -3   6     1426.38     1290.67     25.16 o 
  -3  -3   6       75.61       52.98      5.05 o 
  -2  -3   6       33.51       21.90      3.51 o 
  -1  -3   6      193.23      206.81      7.12 o 
   0  -3   6      709.66      728.74     13.70 o 
   1  -3   6      237.54      226.91      7.12 o 
   2  -3   6      533.44      489.65     10.81 o 
   3  -3   6     1944.63     1986.89     32.01 o 
   4  -3   6      991.42      969.31     18.12 o 
   5  -3   6      544.23      538.20     12.44 o 
   6  -3   6       30.49       43.43      6.49 o 
   7  -3   6      446.29      471.67     14.24 o 
   8  -3   6      172.13      159.49      9.55 o 
   9  -3   6      283.24      249.16     11.17 o 
  10  -3   6        0.09        6.22      9.64 o 
  11  -3   6      110.36       90.74     10.81 o 
 -14  -2   6       11.55       -6.85     14.06 o 
 -13  -2   6      131.70      133.54     17.93 o 
 -12  -2   6       81.07       75.51     15.14 o 
 -11  -2   6        0.82        3.24      6.85 o 
 -10  -2   6      381.41      407.05     12.62 o 
  -9  -2   6       50.48       96.50     17.84 o 
  -8  -2   6      898.16      964.94     17.85 o 
  -7  -2   6      988.68     1116.25     19.74 o 
  -6  -2   6     2438.54     2607.47     46.81 o 
  -5  -2   6        9.16        8.29      3.60 o 
  -4  -2   6      498.32      424.31      9.37 o 
  -3  -2   6     2130.47     2257.59     35.09 o 
  -2  -2   6      144.26      156.79      5.41 o 
  -1  -2   6      287.48      231.96      6.49 o 
   0  -2   6     2236.34     2086.17     32.83 o 
   1  -2   6      253.82      228.80      6.85 o 
   2  -2   6     5550.75     5769.00     85.25 o 
   3  -2   6      628.06      693.16     13.79 o 
   4  -2   6     6220.69     6383.10     94.54 o 
   5  -2   6      993.71     1076.72     20.01 o 
   6  -2   6      379.46      373.89     13.97 o 
   7  -2   6     1704.12     1699.68     34.07 o 
   8  -2   6      550.51      520.43     15.41 o 
   9  -2   6       46.37       71.00      9.73 o 
  10  -2   6       40.08       47.31      8.29 o 
  11  -2   6       12.90       16.13      7.75 o 
 -15  -1   6     1451.74     1574.76     57.05 o 
 -14  -1   6     1567.12     1488.29     56.60 o 
 -13  -1   6     1531.72     1587.01     40.38 o 
 -12  -1   6        0.21       -6.49      7.66 o 
 -11  -1   6      109.02      112.18      8.47 o 
 -10  -1   6       24.19       29.46      6.49 o 
  -9  -1   6      767.82      774.36     15.59 o 
  -8  -1   6      208.35      212.84      7.66 o 
  -7  -1   6        1.96       11.44      9.28 o 
  -6  -1   6       38.96       27.84      5.05 o 
  -5  -1   6       16.33       33.70      4.51 o 
  -4  -1   6     1435.74     1597.71     25.97 o 
  -3  -1   6      194.73      248.53      6.85 o 
  -2  -1   6     1818.41     1703.53     37.70 o 
  -1  -1   6     3247.67     3118.53     53.52 o 
   0  -1   6       49.97       56.77      4.33 o 
   1  -1   6     1594.12     1393.26     23.26 o 
   2  -1   6       47.46       30.28      4.14 o 
   3  -1   6      154.96      198.78     10.09 o 
   4  -1   6      426.23      447.89     12.26 o 
   5  -1   6      114.40      114.71      7.30 o 
   6  -1   6      615.20      613.90     16.13 o 
   7  -1   6       29.34       27.93      9.19 o 
   8  -1   6      190.05      175.62     10.63 o 
   9  -1   6        4.63       -6.13      6.13 o 
  10  -1   6       93.88      149.13     34.06 o 
  11  -1   6        2.17       -8.11      8.11 o 
 -15   0   6       20.63       12.70     12.98 o 
 -14   0   6        1.13       10.27      9.10 o 
 -13   0   6      275.78      277.54     14.87 o 
 -12   0   6       46.39       38.84      8.83 o 
 -11   0   6        0.62        6.31      5.86 o 
 -10   0   6      568.32      557.93     18.38 o 
  -9   0   6       95.84       90.11      5.50 o 
  -8   0   6      307.21      303.59      8.65 o 
  -7   0   6      429.82      396.88     11.35 o 
  -6   0   6      305.61      333.70      9.82 o 
  -5   0   6      277.48      310.45      9.28 o 
  -4   0   6     7334.49     7618.49    128.55 o 
  -3   0   6     4141.96     4216.65     72.86 o 
  -2   0   6        0.08        3.06      3.60 o 
  -1   0   6      392.52      381.67      8.74 o 
   0   0   6      391.70      490.08     10.36 o 
   1   0   6     2188.46     2079.79     33.01 o 
   2   0   6      479.69      497.11     10.99 o 
   3   0   6      983.38     1001.86     18.48 o 
   4   0   6     1418.08     1547.71     26.41 o 
   5   0   6     1710.33     1746.56     29.48 o 
   6   0   6      425.99      460.13     13.88 o 
   7   0   6       55.60       44.33      7.21 o 
   8   0   6      104.56      120.11     12.34 o 
   9   0   6        1.01       10.63      9.91 o 
  10   0   6      230.14      232.12     14.87 o 
  11   0   6      100.13      106.96     12.80 o 
 -15   1   6        1.70       -6.58     13.52 o 
 -14   1   6      451.06      432.72     18.11 o 
 -13   1   6      426.01      450.84     17.57 o 
 -12   1   6      195.09      191.12     11.44 o 
 -11   1   6     2136.77     2322.70     43.81 o 
 -10   1   6      302.52      286.92     11.17 o 
  -9   1   6      815.79      823.66     18.75 o 
  -8   1   6      256.45      263.49     12.89 o 
  -7   1   6      820.94      820.01     22.08 o 
  -6   1   6      977.87     1201.89     50.48 o 
  -5   1   6     1670.57     1836.57     34.17 o 
  -4   1   6       18.57       22.98      5.77 o 
  -3   1   6       14.60       13.25      5.05 o 
  -2   1   6       20.26       23.79      5.59 o 
  -1   1   6      557.13      588.08     13.07 o 
   0   1   6      183.09      177.97      8.29 o 
   1   1   6      232.56      185.09      6.31 o 
   2   1   6      393.07      380.39     10.72 o 
   3   1   6     1050.75     1064.42     19.29 o 
   4   1   6      101.35      110.11      6.31 o 
   5   1   6       10.13       -1.44      9.55 o 
   6   1   6       53.01       58.57     18.74 o 
   7   1   6        2.35       -3.42      6.94 o 
   8   1   6       42.58       39.83      9.37 o 
   9   1   6      129.67      153.72     13.16 o 
  10   1   6      347.71      338.28     18.92 o 
 -15   2   6        3.65        3.51      9.19 o 
 -14   2   6        2.47      -10.81     11.44 o 
 -13   2   6      458.26      436.69     44.79 o 
 -12   2   6        7.95       17.93      6.22 o 
 -11   2   6      157.82      161.75      9.10 o 
 -10   2   6      567.10      578.38     15.41 o 
  -9   2   6      490.37      471.23     13.16 o 
  -8   2   6       17.10       10.72     11.44 o 
  -7   2   6      275.04      274.49     11.44 o 
  -6   2   6     1846.72     1670.37     38.59 o 
  -5   2   6      497.57      419.79     18.75 o 
  -4   2   6     1318.72     1288.63     30.83 o 
  -3   2   6       98.28      120.66      8.20 o 
  -2   2   6      203.23      299.53     11.44 o 
  -1   2   6     1540.63     1488.27     35.16 o 
   0   2   6      766.59      665.35     19.11 o 
   1   2   6       16.35       32.44      7.39 o 
   2   2   6      526.93      538.02     18.11 o 
   3   2   6       51.41       34.78      6.13 o 
   4   2   6       79.13       72.72      7.03 o 
   5   2   6       26.95       20.72     20.00 o 
   6   2   6       77.16       84.61     10.54 o 
   7   2   6     1124.63     1124.54     32.27 o 
   8   2   6      373.15      387.12     17.30 o 
   9   2   6       62.78       63.43     10.45 o 
  10   2   6       79.22      102.36     12.80 o 
 -14   3   6        0.15       18.02      9.28 o 
 -13   3   6      357.47      347.83     36.13 o 
 -12   3   6      231.47      247.17     10.99 o 
 -11   3   6     2601.70     2691.85     49.77 o 
 -10   3   6     1712.08     1769.36     34.25 o 
  -9   3   6      995.90     1048.84     31.91 o 
  -8   3   6     1501.61     1502.17     39.48 o 
  -7   3   6     2273.08     2243.31     50.31 o 
  -6   3   6     1204.50     1197.16     24.61 o 
  -5   3   6       50.22       54.69      6.58 o 
  -4   3   6     2323.88     2251.09     40.58 o 
  -3   3   6     2711.82     2696.47     57.54 o 
  -2   3   6      236.40      222.04     19.01 o 
  -1   3   6      633.29      675.13     19.47 o 
   0   3   6      400.25      427.70     21.09 o 
   1   3   6      544.23      538.57     20.37 o 
   2   3   6      500.58      541.62     26.13 o 
   3   3   6        8.45        3.24      7.12 o 
   4   3   6       37.04       35.05      6.49 o 
   5   3   6        2.82        6.67      7.21 o 
   6   3   6       64.63       62.89      9.37 o 
   7   3   6        1.02        3.69     19.73 o 
   8   3   6        1.57        8.56      9.73 o 
   9   3   6      890.77      945.55     92.92 o 
 -14   4   6       24.30       44.60     15.41 o 
 -13   4   6      106.87      113.35     14.60 o 
 -12   4   6      252.06      226.18     14.24 o 
 -11   4   6      411.14      402.09     16.58 o 
 -10   4   6     1110.37     1104.99     20.73 o 
  -9   4   6     1043.29     1028.92     24.15 o 
  -8   4   6      356.18      364.42     11.53 o 
  -7   4   6      465.70      504.75     13.97 o 
  -6   4   6      978.69      967.12     24.97 o 
  -5   4   6      196.55      209.24      9.64 o 
  -4   4   6      262.94      255.65     11.62 o 
  -3   4   6      637.62      589.96     17.93 o 
  -2   4   6     1110.84     1115.65     28.30 o 
  -1   4   6      101.38       82.81     13.52 o 
   0   4   6       29.80       44.78      7.30 o 
   1   4   6       26.55       29.55      7.84 o 
   2   4   6      227.85      238.70     15.14 o 
   3   4   6      126.86       95.79     19.37 o 
   4   4   6      366.07      364.33     16.58 o 
   5   4   6      385.04      389.92     23.79 o 
   6   4   6      755.62      746.20     27.94 o 
   7   4   6        1.91       30.19     11.62 o 
   8   4   6       45.45       13.88     12.25 o 
   9   4   6        3.03       -1.26      9.82 o 
 -14   5   6      120.80      103.80     18.56 o 
 -13   5   6       69.04       53.25      9.37 o 
 -12   5   6       62.18       82.36     10.63 o 
 -11   5   6      133.99      113.00     10.72 o 
 -10   5   6       16.67       10.09      6.94 o 
  -9   5   6       65.03       72.81      9.01 o 
  -8   5   6      308.98      280.16     10.45 o 
  -7   5   6      656.30      660.68     15.95 o 
  -6   5   6      152.44      145.62      9.91 o 
  -5   5   6      192.40      165.44      8.02 o 
  -4   5   6       64.13       52.62     10.36 o 
  -3   5   6      431.66      461.76     15.77 o 
  -2   5   6     1039.27     1060.52     52.55 o 
  -1   5   6     1775.36     1859.86     43.90 o 
   0   5   6     1852.21     1819.04     43.09 o 
   1   5   6      100.43       96.05     10.27 o 
   2   5   6      397.60      416.69     17.30 o 
   3   5   6     2269.18     2318.22     54.55 o 
   4   5   6     1816.60     1852.93     46.06 o 
   5   5   6      512.72      523.57     23.70 o 
   6   5   6       17.37       41.00     19.28 o 
   7   5   6      220.30      195.72     15.59 o 
   8   5   6      444.45      483.01     21.18 o 
 -13   6   6      179.23      176.16     25.50 o 
 -12   6   6       25.64       28.74      8.65 o 
 -11   6   6      997.39     1049.41     41.91 o 
 -10   6   6      800.67      851.11     25.68 o 
  -9   6   6      763.68      770.99     23.97 o 
  -8   6   6       16.78        9.01      7.75 o 
  -7   6   6      827.10      880.61     34.25 o 
  -6   6   6      569.31      530.08     17.21 o 
  -5   6   6       28.49       28.38      7.66 o 
  -4   6   6       43.32       42.71      9.01 o 
  -3   6   6      124.65      128.49      9.37 o 
  -2   6   6      198.43      200.95     11.26 o 
  -1   6   6      560.21      583.97     19.02 o 
   0   6   6       66.71       68.21      9.01 o 
   1   6   6      146.38      125.70     11.08 o 
   2   6   6      310.08      306.20     15.23 o 
   3   6   6       92.05       82.54     13.16 o 
   4   6   6      158.82      138.41     12.62 o 
   5   6   6      146.20      151.20     30.91 o 
   6   6   6      539.94      557.00     33.61 o 
   7   6   6      338.17      399.28     43.97 o 
 -13   7   6       16.59       -0.54     18.83 o 
 -12   7   6     1046.16     1101.95     32.35 o 
 -11   7   6      732.61      725.28     27.67 o 
 -10   7   6        1.53        8.56      9.73 o 
  -9   7   6      307.44      338.64     15.86 o 
  -8   7   6      454.48      467.25     25.59 o 
  -7   7   6       44.13       30.19     11.26 o 
  -6   7   6      210.54      224.64     18.38 o 
  -5   7   6      477.94      517.00     26.76 o 
  -4   7   6      297.91      282.86     13.25 o 
  -3   7   6      158.71      152.10     10.36 o 
  -2   7   6        0.78        9.82     15.95 o 
  -1   7   6      123.03      138.95     17.39 o 
   0   7   6      345.91      364.15     15.50 o 
   1   7   6      207.07      185.81     12.89 o 
   2   7   6       58.29       54.33     14.96 o 
   3   7   6      604.19      604.87     34.15 o 
   4   7   6      770.95      752.23     24.87 o 
   5   7   6      768.31      773.41     47.40 o 
   6   7   6       16.86       27.21      9.82 o 
 -12   8   6       13.14       22.71     30.46 o 
 -11   8   6      161.93      176.88     22.53 o 
 -10   8   6      493.11      530.68     34.96 o 
  -9   8   6      774.11      861.19     38.48 o 
  -8   8   6       11.69       25.68     11.26 o 
  -7   8   6        2.22       22.08     10.81 o 
  -6   8   6       71.31       27.66     14.96 o 
  -5   8   6       89.70       69.74     13.43 o 
  -4   8   6      121.90      130.84     17.39 o 
  -3   8   6     1237.15     1252.93     32.63 o 
  -2   8   6      377.37      404.70     15.95 o 
  -1   8   6       98.85      104.70     10.81 o 
   0   8   6      320.24      293.22     14.69 o 
   1   8   6      376.88      390.91     27.84 o 
   2   8   6       86.74      101.28     11.89 o 
   3   8   6      108.38       96.05     22.80 o 
   4   8   6       32.33       19.37      8.29 o 
   5   8   6       85.63       85.15     22.08 o 
 -11   9   6        0.60       -4.60     11.98 o 
 -10   9   6       19.72       41.63     14.60 o 
  -9   9   6       91.18       71.73     14.33 o 
  -8   9   6      137.65      156.07     17.21 o 
  -7   9   6       59.77       56.95     17.48 o 
  -6   9   6      129.86      192.92     17.84 o 
  -5   9   6       42.62       30.55     11.44 o 
  -4   9   6      129.02      153.45     16.31 o 
  -2   9   6     2132.36     2035.28     72.66 o 
  -1   9   6     2304.14     2375.22     55.98 o 
   0   9   6      737.13      705.73     30.82 o 
   1   9   6       21.42        3.96      7.93 o 
   2   9   6      546.59      590.17     33.88 o 
   3   9   6      235.47      232.66     15.95 o 
   4   9   6       21.93       17.12     23.61 o 
 -10  10   6       35.89       14.42     12.07 o 
  -9  10   6       10.03       10.81     12.43 o 
  -8  10   6        0.21       10.00     13.43 o 
  -7  10   6      143.07      150.84     20.09 o 
  -6  10   6       68.46       73.44     15.95 o 
  -5  10   6        0.14        8.74     11.98 o 
  -4  10   6      216.86      208.06     18.29 o 
  -3  10   6      331.28      334.94     23.16 o 
  -2  10   6      116.69      113.45     17.21 o 
  -1  10   6      337.70      331.61     26.58 o 
   0  10   6        4.00        8.47     10.36 o 
   1  10   6       77.56       46.77      9.19 o 
   2  10   6       60.31       65.51     31.81 o 
   3  10   6       37.63       11.44     41.00 o 
  -8  11   6        1.07      -13.79     14.78 o 
  -7  11   6        8.70       13.16     12.34 o 
  -6  11   6       17.75       -2.61      9.82 o 
  -5  11   6      182.46      198.69     20.36 o 
  -4  11   6      246.26      242.40     22.98 o 
  -2  11   6      318.01      295.65     22.53 o 
  -1  11   6      777.26      817.83     43.08 o 
   0  11   6      331.63      324.58     23.43 o 
  -4 -15   7      314.74      362.70     18.02 o 
  -3 -15   7      519.53      608.36     24.51 o 
  -2 -15   7      214.71      234.64     15.95 o 
  -1 -15   7        7.40       -0.54      8.20 o 
   0 -15   7       56.98       84.52     12.07 o 
   1 -15   7      118.05      123.45     12.71 o 
   2 -15   7        0.24       -6.58      7.93 o 
   3 -15   7      109.20      116.33     16.94 o 
   4 -15   7        2.38       15.77     11.80 o 
  -6 -14   7      182.72      217.43     31.81 o 
  -5 -14   7       23.21       33.61     16.85 o 
  -4 -14   7       17.66       18.56      9.28 o 
  -3 -14   7       70.75       71.63     12.16 o 
  -2 -14   7       12.43        6.22     11.89 o 
  -1 -14   7        6.51       26.58     14.87 o 
   0 -14   7      112.11      120.74     13.43 o 
   1 -14   7       50.08       53.16     13.25 o 
   2 -14   7      137.19      145.88     13.97 o 
   3 -14   7        0.01       -3.06     10.72 o 
   4 -14   7       50.59       55.14     11.89 o 
   5 -14   7        7.73        1.26     10.36 o 
   6 -14   7        9.58        1.89     13.97 o 
  -8 -13   7      169.39      149.58     58.03 o 
  -7 -13   7        3.64       -1.44     12.70 o 
  -6 -13   7       21.73       33.43     16.40 o 
  -5 -13   7       67.56       81.28     11.80 o 
  -4 -13   7       66.56       75.15     11.62 o 
  -3 -13   7       52.50       39.65      9.91 o 
  -2 -13   7      379.14      400.73     23.07 o 
  -1 -13   7      448.33      486.62     25.77 o 
   0 -13   7     1926.35     2048.52     51.56 o 
   1 -13   7      182.73      228.97     14.15 o 
   2 -13   7      207.43      249.96     14.87 o 
   3 -13   7      693.81      748.80     35.42 o 
   4 -13   7      333.03      340.53     14.06 o 
   5 -13   7       96.41       74.43     10.54 o 
   6 -13   7       75.40       76.14     27.75 o 
   7 -13   7      431.49      434.97     15.86 o 
  -8 -12   7       33.98       39.20      9.73 o 
  -7 -12   7       78.68       94.25     20.09 o 
  -6 -12   7       93.06       79.65      8.83 o 
  -5 -12   7        0.57        4.14      8.65 o 
  -4 -12   7       30.79       24.51      8.83 o 
  -3 -12   7       36.92       32.71      9.73 o 
  -2 -12   7       67.43       55.15      9.55 o 
  -1 -12   7      526.30      464.91     27.03 o 
   0 -12   7      359.18      346.84     16.67 o 
   1 -12   7      568.10      576.30     30.46 o 
   2 -12   7      292.37      300.97     38.03 o 
   3 -12   7       99.36       74.70     10.90 o 
   4 -12   7        0.52       20.36     11.17 o 
   5 -12   7       71.12       78.66      8.02 o 
   6 -12   7       33.56       52.62     11.62 o 
   7 -12   7       86.57      101.10     19.37 o 
   8 -12   7       12.20       28.47     12.43 o 
 -10 -11   7       48.49       28.02     13.61 o 
  -9 -11   7      816.18      770.89     36.32 o 
  -8 -11   7      165.89      166.52     14.42 o 
  -7 -11   7      300.67      322.42     12.98 o 
  -6 -11   7      176.11      187.07     10.63 o 
  -5 -11   7       87.50       61.27      7.84 o 
  -4 -11   7       33.17       36.13      7.12 o 
  -3 -11   7        1.63        2.97      9.10 o 
  -2 -11   7      157.86      152.19     12.89 o 
  -1 -11   7      909.45      925.05     28.30 o 
   0 -11   7      525.04      516.64     30.46 o 
   1 -11   7       17.72       20.00      9.19 o 
   2 -11   7      194.97      185.81      9.91 o 
   3 -11   7      245.43      235.37     21.99 o 
   4 -11   7      127.38      109.75      8.47 o 
   5 -11   7       80.14       45.50      7.93 o 
   6 -11   7        0.04        2.70     11.26 o 
   7 -11   7      189.75      185.62     12.44 o 
   8 -11   7      371.55      374.60     17.39 o 
   9 -11   7      796.65      811.61     39.65 o 
 -11 -10   7      186.21      133.00     19.10 o 
 -10 -10   7       97.97       64.52     14.69 o 
  -9 -10   7       90.50       80.83     16.76 o 
  -8 -10   7       46.39       40.64     10.99 o 
  -7 -10   7      123.92      118.76      9.01 o 
  -6 -10   7      154.92      140.03     12.80 o 
  -5 -10   7        9.10       -0.36     10.45 o 
  -4 -10   7      737.24      709.44     17.93 o 
  -3 -10   7       21.56       17.57      5.77 o 
  -2 -10   7      522.15      495.20     13.61 o 
  -1 -10   7      481.55      504.66     26.58 o 
   0 -10   7      302.24      293.14     14.33 o 
   1 -10   7      411.39      431.02     28.39 o 
   2 -10   7      176.37      208.06     10.18 o 
   3 -10   7      312.04      320.89     21.63 o 
   4 -10   7      249.34      264.47     12.62 o 
   5 -10   7        0.70       -0.36      6.13 o 
   6 -10   7      170.57      183.28     28.02 o 
   7 -10   7       72.52       73.80      8.65 o 
   8 -10   7      577.57      602.52     27.40 o 
   9 -10   7      327.65      346.48     17.93 o 
 -12  -9   7        0.94       -7.84     13.34 o 
 -11  -9   7       33.40       50.19     13.61 o 
 -10  -9   7        1.40       -4.51     14.15 o 
  -9  -9   7        3.74       -7.21     12.79 o 
  -8  -9   7        2.83       -3.24      9.64 o 
  -7  -9   7     1842.25     1858.99     36.96 o 
  -6  -9   7     3378.12     3496.05     63.13 o 
  -5  -9   7      660.18      665.91     17.03 o 
  -4  -9   7       88.95       83.80      6.49 o 
  -3  -9   7     1373.47     1365.36     24.25 o 
  -2  -9   7     2982.71     3032.06     47.17 o 
  -1  -9   7     1062.56     1066.82     19.56 o 
   0  -9   7      221.23      245.73      9.55 o 
   1  -9   7      533.13      509.26     14.33 o 
   2  -9   7       88.31       98.13     12.80 o 
   3  -9   7       34.62       32.26      8.83 o 
   4  -9   7     1867.76     1768.44     35.88 o 
   5  -9   7        1.93        7.48      5.86 o 
   6  -9   7        2.55        7.03      7.12 o 
   7  -9   7        7.97       -3.42      6.76 o 
   8  -9   7       15.22       16.31      8.92 o 
   9  -9   7      456.33      436.42     19.01 o 
  10  -9   7        7.64       27.03     15.14 o 
 -12  -8   7      139.45      129.85     16.31 o 
 -11  -8   7        3.35       -8.38     13.88 o 
 -10  -8   7       80.59       60.91     16.13 o 
  -9  -8   7       36.09        9.91     11.71 o 
  -8  -8   7      405.37      449.13     25.23 o 
  -7  -8   7     2319.10     2354.51     44.45 o 
  -6  -8   7       17.51       24.42      7.30 o 
  -5  -8   7      145.25      132.73      8.29 o 
  -4  -8   7     1666.40     1623.15     27.59 o 
  -3  -8   7      127.50      108.85      6.58 o 
  -2  -8   7       40.96       51.45      6.31 o 
  -1  -8   7      485.84      480.24     17.03 o 
   0  -8   7      907.89      858.32     16.49 o 
   1  -8   7      152.45      166.97      7.03 o 
   2  -8   7      142.25      118.13      7.57 o 
   3  -8   7      120.58      148.50      8.56 o 
   4  -8   7      439.98      425.35     13.61 o 
   5  -8   7        2.81       -4.23      5.59 o 
   6  -8   7      181.47      168.32      9.73 o 
   7  -8   7      707.31      692.57     21.00 o 
   8  -8   7     1098.30     1100.54     31.90 o 
   9  -8   7        5.21        3.60     24.33 o 
  10  -8   7        0.02       15.41     19.55 o 
 -13  -7   7      255.94      262.31     21.36 o 
 -12  -7   7        3.81       -5.59     15.59 o 
 -11  -7   7      144.64      140.39     19.64 o 
 -10  -7   7      124.72       91.01     15.59 o 
  -9  -7   7      411.69      388.12     22.35 o 
  -8  -7   7      421.97      430.03     13.79 o 
  -7  -7   7     1383.44     1432.23     25.51 o 
  -6  -7   7      337.31      364.96     11.35 o 
  -5  -7   7     2016.53     1974.08     32.46 o 
  -4  -7   7       18.75       17.57      6.49 o 
  -3  -7   7      894.35      974.96     21.27 o 
  -2  -7   7      164.09      195.63      6.58 o 
  -1  -7   7      398.93      370.92     13.52 o 
   0  -7   7       48.41       35.77      4.51 o 
   1  -7   7        0.62       -3.69      3.69 o 
   2  -7   7       13.83       15.14      4.60 o 
   3  -7   7      301.42      269.80      9.82 o 
   4  -7   7      216.86      210.41     14.78 o 
   5  -7   7      924.68      896.41     31.27 o 
   6  -7   7      614.13      629.39     17.03 o 
   7  -7   7      306.65      312.15     15.14 o 
   8  -7   7     1204.76     1152.12     69.04 o 
   9  -7   7      736.92      753.13     25.41 o 
  10  -7   7       63.72       45.41     10.63 o 
 -13  -6   7       38.69       14.33     15.68 o 
 -12  -6   7        8.17       48.12     18.20 o 
 -11  -6   7      165.53      158.41     17.75 o 
 -10  -6   7      386.22      409.84     23.25 o 
  -9  -6   7        1.44       -5.23      7.39 o 
  -8  -6   7     2159.85     2332.30     43.73 o 
  -7  -6   7       24.76       13.25      5.50 o 
  -6  -6   7      115.99      113.99      7.30 o 
  -5  -6   7        2.47       10.72      5.59 o 
  -4  -6   7     1159.87     1208.35     24.70 o 
  -3  -6   7        2.24       -0.90      4.51 o 
  -2  -6   7       40.74       33.43      3.96 o 
  -1  -6   7      493.37      582.73     11.99 o 
   0  -6   7      140.50      146.52      5.95 o 
   1  -6   7        0.38        4.42      4.05 o 
   2  -6   7      250.75      257.00      7.84 o 
   3  -6   7      538.11      495.75     11.45 o 
   4  -6   7     2003.68     2068.31     34.08 o 
   5  -6   7      210.61      185.45      8.20 o 
   6  -6   7      738.84      771.45     19.56 o 
   7  -6   7     1183.02     1160.79     32.54 o 
   8  -6   7     1041.94     1069.98     31.63 o 
   9  -6   7      231.88      227.71     15.59 o 
  10  -6   7       89.67       79.20     24.15 o 
 -14  -5   7       14.53       20.00     15.23 o 
 -13  -5   7       37.44       68.12     20.09 o 
 -12  -5   7     1002.50      995.25     40.65 o 
 -11  -5   7      616.04      642.54     30.37 o 
 -10  -5   7       87.43       95.78     15.23 o 
  -9  -5   7      153.64      168.68     11.53 o 
  -8  -5   7      174.34      174.45      9.10 o 
  -7  -5   7     2737.34     2729.85     43.02 o 
  -6  -5   7      221.79      232.04      9.46 o 
  -5  -5   7      634.10      679.90     20.91 o 
  -4  -5   7     2988.59     3040.26     54.12 o 
  -3  -5   7      416.80      444.83     14.87 o 
  -2  -5   7     2948.89     3194.60     56.47 o 
  -1  -5   7      214.37      256.91      8.38 o 
   0  -5   7      174.10      210.86      6.76 o 
   1  -5   7     2385.13     2269.12     35.98 o 
   2  -5   7      107.22       74.43      5.14 o 
   3  -5   7       83.62       84.25      5.68 o 
   4  -5   7      623.88      605.71     13.34 o 
   5  -5   7     2566.21     2575.61     41.30 o 
   6  -5   7      693.11      710.70     17.57 o 
   7  -5   7      220.84      187.34      9.37 o 
   8  -5   7     1468.40     1440.18     38.22 o 
   9  -5   7     1289.19     1372.77     37.85 o 
  10  -5   7      255.03      255.28     16.49 o 
  11  -5   7       40.84       23.70     16.67 o 
 -14  -4   7      245.83      258.16     25.50 o 
 -13  -4   7      400.03      349.19     23.25 o 
 -12  -4   7      331.14      332.60     22.80 o 
 -11  -4   7      139.24      104.07     15.50 o 
 -10  -4   7       35.58       16.49     14.15 o 
  -9  -4   7     1386.05     1462.96     36.33 o 
  -8  -4   7     2104.71     2066.67     38.95 o 
  -7  -4   7       83.38       95.51      6.94 o 
  -6  -4   7     1098.53     1128.90     23.44 o 
  -5  -4   7     1226.29     1220.75     20.82 o 
  -4  -4   7     3169.94     3227.41     56.93 o 
  -3  -4   7       68.75       47.76      6.49 o 
  -2  -4   7      673.64      658.67     12.71 o 
  -1  -4   7      140.53      165.89      6.04 o 
   0  -4   7      636.42      640.18     12.71 o 
   1  -4   7     2028.17     2087.36     33.36 o 
   2  -4   7     1375.50     1318.70     22.72 o 
   3  -4   7      797.75      827.56     16.04 o 
   4  -4   7     1273.81     1280.80     22.63 o 
   5  -4   7       46.14       44.51      5.32 o 
   6  -4   7        5.62        5.77      9.10 o 
   7  -4   7      423.71      470.13     14.60 o 
   8  -4   7        0.93       -6.49      6.49 o 
   9  -4   7      189.69      174.99     11.53 o 
  10  -4   7        1.00        7.93     12.89 o 
  11  -4   7       61.31       63.43     12.80 o 
 -14  -3   7        0.84        0.36     14.33 o 
 -13  -3   7       56.18       27.93     15.41 o 
 -12  -3   7      386.38      424.70     23.97 o 
 -11  -3   7        5.52        2.70      7.39 o 
 -10  -3   7      336.73      358.74     15.95 o 
  -9  -3   7      251.55      233.12     10.00 o 
  -8  -3   7       41.84       47.31      5.05 o 
  -7  -3   7        7.55       -1.62      3.96 o 
  -6  -3   7       78.17       61.63      5.05 o 
  -5  -3   7     1795.89     1744.91     28.31 o 
  -4  -3   7      613.70      564.02     11.36 o 
  -3  -3   7     1257.83     1314.70     27.50 o 
  -2  -3   7      298.47      390.39      9.01 o 
  -1  -3   7      104.22       52.53      4.24 o 
   0  -3   7       58.04       22.53      4.05 o 
   1  -3   7     1607.22     1821.61     32.28 o 
   2  -3   7      966.82     1046.30     18.84 o 
   3  -3   7       84.74       69.11     12.89 o 
   4  -3   7      694.22      672.60     14.33 o 
   5  -3   7      467.97      459.96     11.72 o 
   6  -3   7        1.16        3.06      8.20 o 
   7  -3   7        3.08        1.71      9.46 o 
   8  -3   7      443.58      433.81     14.24 o 
   9  -3   7       10.14        7.12      6.85 o 
  10  -3   7      213.19      247.26     11.89 o 
 -14  -2   7      205.44      209.77     18.29 o 
 -13  -2   7       32.09       26.40     11.71 o 
 -12  -2   7       59.06       35.14     13.70 o 
 -11  -2   7      116.03      108.76     10.18 o 
 -10  -2   7      898.73      879.90     20.64 o 
  -9  -2   7        0.80        2.07      4.87 o 
  -8  -2   7      205.07      229.24      7.66 o 
  -7  -2   7      541.49      634.09     15.23 o 
  -6  -2   7     1267.72     1330.65     33.53 o 
  -5  -2   7      175.65      170.22      6.22 o 
  -4  -2   7      135.07      134.26      5.68 o 
  -3  -2   7       24.10        2.79      3.33 o 
  -2  -2   7     1374.73     1185.86     20.20 o 
  -1  -2   7     2393.34     2389.59     37.34 o 
   0  -2   7      576.41      654.41     13.43 o 
   1  -2   7     6199.30     6185.16     91.22 o 
   2  -2   7    13421.14    13307.32    192.03 o 
   3  -2   7     3338.50     3342.60     51.51 o 
   4  -2   7       21.18       32.17      5.14 o 
   5  -2   7      246.27      248.35      8.92 o 
   6  -2   7        5.74       13.52     13.52 o 
   7  -2   7       18.61       34.60      6.94 o 
   8  -2   7       34.52       37.75      7.30 o 
   9  -2   7      210.67      187.61     10.45 o 
  10  -2   7       10.37       19.73      9.28 o 
 -15  -1   7       58.04       76.95     20.45 o 
 -14  -1   7        0.86      -11.62     11.62 o 
 -13  -1   7       78.82       58.21     12.80 o 
 -12  -1   7      519.76      516.90     19.28 o 
 -11  -1   7      170.26      143.27     11.98 o 
 -10  -1   7      300.75      287.10     10.63 o 
  -9  -1   7      310.69      311.16      9.55 o 
  -8  -1   7      216.66      226.72      9.10 o 
  -7  -1   7       61.35       68.57      5.50 o 
  -6  -1   7        6.52        3.60      5.50 o 
  -5  -1   7     1015.32      890.23     18.84 o 
  -4  -1   7       59.21      124.17      7.66 o 
  -3  -1   7      746.94      670.50     13.52 o 
  -2  -1   7       28.13       27.57      3.87 o 
  -1  -1   7      906.46      866.96     15.77 o 
   0  -1   7     1017.90      945.14     17.04 o 
   1  -1   7     1967.23     1751.94     28.58 o 
   2  -1   7     1797.33     1938.38     31.47 o 
   3  -1   7       27.04       17.21      4.69 o 
   4  -1   7      761.89      761.20     15.59 o 
   5  -1   7     1041.45     1074.63     20.37 o 
   6  -1   7      162.89      158.68      8.92 o 
   7  -1   7      139.22      137.05     11.98 o 
   8  -1   7       70.38       95.60     31.18 o 
   9  -1   7        0.05       12.43      9.46 o 
  10  -1   7      200.74      209.86     25.05 o 
 -15   0   7      458.46      439.93     27.66 o 
 -14   0   7      918.16      995.04     41.55 o 
 -13   0   7      530.00      507.80     26.94 o 
 -12   0   7      299.59      312.42     11.89 o 
 -11   0   7       18.48       16.67      6.85 o 
 -10   0   7       56.48       61.63      6.67 o 
  -9   0   7      130.93      138.41      7.21 o 
  -8   0   7      135.00      122.01      7.12 o 
  -7   0   7      631.82      654.57     15.41 o 
  -6   0   7      364.37      467.35     16.13 o 
  -5   0   7      909.77      895.95     19.11 o 
  -4   0   7        0.32        8.11      4.33 o 
  -3   0   7      139.21       85.51      5.86 o 
  -2   0   7      181.28      171.12      6.76 o 
  -1   0   7        5.65        6.49      3.51 o 
   0   0   7      138.75      165.89      6.49 o 
   1   0   7      171.20      147.24      6.22 o 
   2   0   7      302.38      306.03      8.56 o 
   3   0   7      402.04      373.44     10.09 o 
   4   0   7      731.41      791.74     19.02 o 
   5   0   7      954.90      982.94     60.84 o 
   6   0   7      146.82      162.38     11.89 o 
   7   0   7      217.32      195.99     24.78 o 
   8   0   7      317.30      310.88     23.16 o 
   9   0   7       28.28       31.45     11.17 o 
  10   0   7      154.80      193.91     51.00 o 
 -15   1   7       34.18       54.78     13.70 o 
 -13   1   7       21.59       18.47     11.98 o 
 -12   1   7      204.99      183.64     10.00 o 
 -11   1   7      565.92      568.55     16.04 o 
 -10   1   7      465.15      504.29     12.62 o 
  -9   1   7     1385.31     1399.24     28.30 o 
  -8   1   7       82.79       85.60      7.75 o 
  -7   1   7     1497.62     1530.09     36.24 o 
  -6   1   7     2357.89     2401.07     53.11 o 
  -5   1   7     1519.98     1435.53     36.33 o 
  -4   1   7      216.18      248.71     10.45 o 
  -3   1   7        1.29        1.53      5.41 o 
  -2   1   7      564.89      587.07     17.39 o 
  -1   1   7      966.97     1020.72     29.66 o 
   0   1   7       92.71      109.75      5.32 o 
   1   1   7       75.61       71.64      6.67 o 
   2   1   7      196.35      227.80      9.55 o 
   3   1   7     1086.41     1114.42     24.34 o 
   4   1   7       90.86      106.24      8.20 o 
   5   1   7      146.22      126.51     15.32 o 
   6   1   7      583.49      572.34     20.55 o 
   7   1   7     1283.13     1403.44     37.40 o 
   8   1   7        1.78       27.66     20.54 o 
   9   1   7      163.19      161.38     13.52 o 
 -14   2   7       83.46      102.36     18.92 o 
 -13   2   7       72.45       71.27     18.29 o 
 -12   2   7       94.34      106.69     12.07 o 
 -11   2   7      440.12      482.02     14.24 o 
 -10   2   7      195.19      200.13     11.53 o 
  -9   2   7        1.06        4.14     10.72 o 
  -8   2   7     1356.01     1307.94     68.60 o 
  -7   2   7     2207.83     2232.52     50.49 o 
  -6   2   7      424.06      414.72     14.24 o 
  -5   2   7      159.79      159.04     15.95 o 
  -4   2   7     5423.86     5275.24    109.87 o 
  -3   2   7     1039.78     1014.33     30.74 o 
  -2   2   7        0.40        6.04      7.48 o 
  -1   2   7     1058.20     1148.36     28.84 o 
   0   2   7       23.65       22.71      7.12 o 
   1   2   7      150.99      154.09      9.82 o 
   2   2   7        6.26       -4.42      5.05 o 
   3   2   7       11.48       11.80     10.00 o 
   4   2   7      364.53      401.73     12.89 o 
   5   2   7       80.70       90.11     21.81 o 
   6   2   7      225.54      223.29     14.51 o 
   7   2   7       26.45       51.72     10.72 o 
   8   2   7        4.32        1.35      7.84 o 
   9   2   7      461.47      519.95     21.63 o 
 -14   3   7      107.54      110.65     13.52 o 
 -12   3   7      357.47      339.54     12.80 o 
 -11   3   7       19.15       25.41      7.12 o 
 -10   3   7        1.91        6.67      7.21 o 
  -9   3   7       93.07       95.06     15.32 o 
  -8   3   7      303.72      300.44     12.71 o 
  -7   3   7      380.50      410.48     14.69 o 
  -6   3   7     2218.13     2146.60     56.35 o 
  -5   3   7     1371.35     1371.64     33.44 o 
  -4   3   7      300.81      295.21      9.19 o 
  -3   3   7     1443.74     1499.53     35.88 o 
  -2   3   7      168.96      132.01     13.70 o 
  -1   3   7      730.79      750.30     21.63 o 
   0   3   7      707.10      793.55     27.31 o 
   1   3   7      402.50      398.13     15.68 o 
   2   3   7      411.49      473.11     17.48 o 
   3   3   7       38.44       34.96     10.63 o 
   4   3   7        0.46       -6.49      7.39 o 
   5   3   7       81.05       66.86     17.93 o 
   6   3   7      847.80      825.61     26.41 o 
   7   3   7      497.04      446.97     44.61 o 
   8   3   7      201.36      218.15     21.54 o 
 -14   4   7      246.36      238.79     16.49 o 
 -13   4   7        6.13        2.25      8.74 o 
 -12   4   7       41.24       22.71      8.74 o 
 -11   4   7      135.23      136.24     13.70 o 
 -10   4   7      207.58      183.10     10.81 o 
  -9   4   7      368.14      362.35     11.71 o 
  -8   4   7      597.60      610.29     15.68 o 
  -7   4   7      198.12      229.69      9.55 o 
  -6   4   7       85.32       92.27      6.85 o 
  -5   4   7      166.69      151.11      9.73 o 
  -4   4   7      109.89      138.59      9.19 o 
  -3   4   7       75.36       81.82     14.60 o 
  -2   4   7       71.61       53.97      8.83 o 
  -1   4   7      538.99      469.61     16.85 o 
   0   4   7      177.46      161.75     14.87 o 
   1   4   7       17.09       18.92      7.21 o 
   2   4   7      253.48      244.47     20.37 o 
   3   4   7      583.65      608.66     21.99 o 
   4   4   7      712.11      777.20     24.69 o 
   5   4   7       84.32      111.91     11.08 o 
   6   4   7        9.98       10.36     17.75 o 
   7   4   7       65.06       85.60     12.16 o 
   8   4   7       92.26      134.08     14.06 o 
 -14   5   7      176.37      221.31     25.32 o 
 -13   5   7        0.26       13.43      7.93 o 
 -12   5   7      486.23      440.84     30.82 o 
 -11   5   7      598.05      571.25     20.64 o 
 -10   5   7      452.38      462.74     17.66 o 
  -9   5   7       44.56       60.19     20.81 o 
  -8   5   7        4.65        5.14      5.23 o 
  -7   5   7      939.92     1013.84     27.04 o 
  -6   5   7     1241.90     1233.87     43.72 o 
  -5   5   7       20.42       29.82      7.66 o 
  -4   5   7       42.62       33.88      8.29 o 
  -3   5   7        2.28        2.34      6.13 o 
  -2   5   7      583.06      578.12     18.93 o 
  -1   5   7     1809.35     1777.04     42.82 o 
   0   5   7      300.34      304.13     18.47 o 
   1   5   7      589.89      587.22     19.92 o 
   2   5   7      601.87      636.33     21.72 o 
   3   5   7       86.96       80.83     10.72 o 
   4   5   7      215.91      205.72     21.09 o 
   5   5   7      248.48      269.97     16.49 o 
   6   5   7      148.78      156.07     13.16 o 
   7   5   7       11.07       18.56     23.70 o 
 -13   6   7       87.91       95.33     14.69 o 
 -12   6   7      613.32      600.99     21.81 o 
 -11   6   7      259.30      237.17     13.34 o 
 -10   6   7       29.19       40.01     25.86 o 
  -9   6   7      595.96      624.33     30.28 o 
  -8   6   7       56.55       71.90     12.71 o 
  -7   6   7      521.13      566.93     27.76 o 
  -6   6   7      229.79      202.84     11.80 o 
  -5   6   7      136.12      132.91     10.00 o 
  -4   6   7      591.20      587.49     19.65 o 
  -3   6   7       67.51       73.53      8.92 o 
  -2   6   7      137.56      115.07     13.70 o 
  -1   6   7      254.04      246.72     13.43 o 
   0   6   7      710.12      705.02     22.17 o 
   1   6   7      262.28      233.57     12.80 o 
   2   6   7       44.64       44.78     10.36 o 
   3   6   7     1381.27     1379.04     37.41 o 
   4   6   7      352.95      335.40     17.84 o 
   5   6   7      168.37      147.60     12.07 o 
   6   6   7        4.97       15.50     33.43 o 
 -12   7   7       86.94      108.49     18.47 o 
 -11   7   7      342.32      375.58     30.64 o 
  -9   7   7      433.08      470.75     27.48 o 
  -8   7   7        3.11        9.91     10.63 o 
  -6   7   7     1522.10     1515.40     56.16 o 
  -5   7   7     1384.03     1417.74     53.18 o 
  -4   7   7      313.63      305.93     14.06 o 
  -3   7   7      293.47      295.75     13.61 o 
  -2   7   7      316.33      312.42     14.33 o 
  -1   7   7      132.91      128.13     11.80 o 
   0   7   7       70.00       73.62      8.74 o 
   1   7   7        0.38       -1.89      6.76 o 
   2   7   7      165.42      181.12     14.15 o 
   3   7   7       31.31       27.66     20.54 o 
   4   7   7        0.78       -6.31     11.98 o 
   5   7   7        0.08       -4.60      8.83 o 
 -12   8   7       47.02       23.25     20.99 o 
 -11   8   7       44.67       82.18     14.42 o 
 -10   8   7      164.77      214.91     20.91 o 
  -9   8   7       24.82        1.80     10.27 o 
  -8   8   7       70.55       92.63     15.59 o 
  -7   8   7       38.16       23.79     15.05 o 
  -6   8   7      431.45      447.87     26.22 o 
  -5   8   7      114.12      111.55     15.41 o 
  -4   8   7       57.43       59.56     12.07 o 
  -3   8   7       59.24       58.48      8.20 o 
  -2   8   7      124.43      117.23     23.61 o 
  -1   8   7      207.59      209.05     13.25 o 
   0   8   7       12.55       31.36      8.20 o 
   1   8   7      171.78      186.98     13.52 o 
   2   8   7      331.06      327.83     16.76 o 
   3   8   7        0.20       -4.05      9.55 o 
   4   8   7        2.20       22.62     14.51 o 
 -10   9   7        4.77        0.54     10.72 o 
  -9   9   7       24.07       10.54     11.26 o 
  -8   9   7      331.21      332.33     27.12 o 
  -7   9   7      958.35      961.44     42.27 o 
  -6   9   7       95.45       89.84     14.51 o 
  -4   9   7     1553.31     1652.54     62.64 o 
  -3   9   7     2034.29     2066.48     74.28 o 
  -1   9   7       76.43       60.28     19.01 o 
   0   9   7      173.35      164.81     12.43 o 
   1   9   7       37.09       24.87      9.01 o 
   2   9   7      129.21      103.62     24.69 o 
   3   9   7      244.75      221.40     15.14 o 
  -9  10   7       35.79       76.32     19.91 o 
  -8  10   7       76.65       52.71     15.14 o 
  -7  10   7        1.22       -0.81     11.17 o 
  -6  10   7      187.57      148.50     17.57 o 
  -5  10   7       76.76       64.97     13.43 o 
  -4  10   7       80.86       94.52     17.21 o 
  -3  10   7      143.29      174.63     19.64 o 
  -2  10   7      523.16      571.06     31.72 o 
  -1  10   7      349.17      356.12     27.39 o 
   0  10   7        0.24       -1.89     12.43 o 
   1  10   7       90.38       69.74     10.18 o 
  -6  11   7       10.21       18.83     15.14 o 
  -5  11   7       52.30       24.87     14.87 o 
  -4  11   7       88.06      107.77     16.22 o 
  -3  11   7      114.41      129.30     18.20 o 
  -2  11   7       57.37       40.28     18.56 o 
  -4 -15   8      127.52      107.86     13.34 o 
  -3 -15   8       96.72       89.12     12.71 o 
  -2 -15   8       99.12      117.95     16.76 o 
  -1 -15   8        7.17        1.89      9.73 o 
   0 -15   8      119.32      142.10     14.78 o 
   1 -15   8      104.96      130.75     15.14 o 
   2 -15   8       17.52       59.38     12.70 o 
   3 -15   8        9.34        5.59     10.99 o 
  -6 -14   8        4.36       -3.33     15.41 o 
  -5 -14   8      265.03      260.87     16.85 o 
  -4 -14   8       52.35       63.16     15.32 o 
  -3 -14   8       29.37       27.21     10.27 o 
  -2 -14   8      374.45      381.54     18.29 o 
  -1 -14   8      621.06      626.94     23.07 o 
   0 -14   8        8.32       15.32      9.28 o 
   1 -14   8        2.13       -0.18     16.40 o 
   2 -14   8      597.77      612.97     23.34 o 
   3 -14   8      747.79      805.66     28.57 o 
   4 -14   8       28.18       49.83     24.87 o 
   5 -14   8       64.08       49.47     14.06 o 
  -8 -13   8      208.54      200.13     18.92 o 
  -7 -13   8        3.35       -2.61     14.51 o 
  -6 -13   8       54.75       38.11      9.46 o 
  -5 -13   8        7.59        2.34      8.56 o 
  -4 -13   8        3.06        1.89      9.01 o 
  -3 -13   8      939.50      938.55     42.54 o 
  -2 -13   8      236.86      247.89     14.51 o 
  -1 -13   8        0.35        0.90      7.57 o 
   0 -13   8      523.29      574.31     21.45 o 
   1 -13   8      195.45      218.60     24.15 o 
   2 -13   8      111.99      116.15     11.89 o 
   3 -13   8       53.54       64.07     10.81 o 
   4 -13   8      530.17      548.71     22.26 o 
   5 -13   8      300.67      340.08     45.96 o 
   6 -13   8       29.41       37.66     10.27 o 
  -9 -12   8      226.29      245.55     25.32 o 
  -8 -12   8       42.26       23.34      8.38 o 
  -7 -12   8      226.93      225.36     12.07 o 
  -6 -12   8      135.63      116.87     10.00 o 
  -5 -12   8      192.43      180.58     12.89 o 
  -4 -12   8      119.46      134.80     12.43 o 
  -3 -12   8       55.62       45.77     12.25 o 
  -2 -12   8        0.34        8.65      9.19 o 
  -1 -12   8        1.66       -3.33     12.98 o 
   0 -12   8      383.65      375.77     18.83 o 
   1 -12   8      123.77      131.11     13.07 o 
   2 -12   8      127.69      139.13     13.97 o 
   3 -12   8      788.54      806.76     26.68 o 
   4 -12   8      791.80      772.96     26.59 o 
   5 -12   8       10.02       12.52      8.92 o 
   6 -12   8       53.60       61.90      8.65 o 
   7 -12   8       44.44       40.19     14.24 o 
 -10 -11   8       84.34       57.58     14.24 o 
  -9 -11   8       89.73       42.35     10.90 o 
  -8 -11   8       68.06       46.04     11.26 o 
  -7 -11   8        5.40       16.76      9.37 o 
  -6 -11   8        9.69        9.37      8.56 o 
  -5 -11   8      493.28      498.88     15.32 o 
  -4 -11   8       79.40       89.75      8.11 o 
  -3 -11   8       51.57       39.02     10.54 o 
  -2 -11   8      553.86      546.92     19.92 o 
  -1 -11   8     1070.62     1114.72     31.64 o 
   0 -11   8      509.05      552.32     20.73 o 
   1 -11   8       64.67       59.11      9.37 o 
   2 -11   8       14.83        7.48      7.84 o 
   3 -11   8       85.97       79.11     17.57 o 
   4 -11   8       17.54       16.85      7.12 o 
   5 -11   8      488.18      425.97     17.66 o 
   6 -11   8        9.79       10.81      9.64 o 
   7 -11   8      172.55      173.55     16.40 o 
   8 -11   8      305.96      283.67     15.86 o 
 -11 -10   8       21.17       -1.44     13.61 o 
 -10 -10   8       21.93       32.53     17.21 o 
  -9 -10   8       49.66       51.72     10.45 o 
  -8 -10   8        5.42       29.19      9.10 o 
  -7 -10   8       40.85       68.75      8.29 o 
  -6 -10   8     1895.54     1949.77     38.58 o 
  -5 -10   8       78.85       71.00      6.67 o 
  -4 -10   8       36.51       21.72      5.77 o 
  -3 -10   8     1100.77     1163.86     21.99 o 
  -2 -10   8     1979.58     2045.55     33.72 o 
  -1 -10   8      407.98      406.15     16.58 o 
   0 -10   8        4.10        1.35      7.21 o 
   1 -10   8       17.53        4.42      7.39 o 
   2 -10   8        8.62       11.08     10.63 o 
   3 -10   8      104.98      102.27     13.07 o 
   4 -10   8      640.15      607.49     26.86 o 
   5 -10   8       33.82       36.04      7.93 o 
   6 -10   8      733.68      732.31     20.10 o 
   7 -10   8        5.39        2.79      6.13 o 
   8 -10   8        4.86       17.39      9.55 o 
   9 -10   8      589.57      551.78     44.25 o 
 -12  -9   8        7.55       11.44     13.16 o 
 -11  -9   8      160.93      138.77     22.26 o 
 -10  -9   8       57.22       57.94     13.70 o 
  -9  -9   8      331.35      321.79     16.04 o 
  -8  -9   8       27.36       33.61     15.32 o 
  -7  -9   8     2338.38     2342.98     38.86 o 
  -6  -9   8      239.60      241.59      9.28 o 
  -5  -9   8      214.05      218.52      8.83 o 
  -4  -9   8      259.74      229.69     11.89 o 
  -3  -9   8      470.23      507.72     17.66 o 
  -2  -9   8     1303.20     1357.48     23.98 o 
  -1  -9   8     2075.63     2152.61     40.84 o 
   0  -9   8      948.13      978.98     21.54 o 
   1  -9   8       30.73       54.24      9.28 o 
   2  -9   8       19.33       25.68      7.57 o 
   3  -9   8      134.03      141.38      8.74 o 
   4  -9   8      568.30      573.42     16.22 o 
   5  -9   8       45.69       29.01      7.57 o 
   6  -9   8       62.30       66.32      7.84 o 
   7  -9   8      156.24      143.81     12.25 o 
   8  -9   8      738.49      773.94     26.77 o 
   9  -9   8      204.59      205.54     14.96 o 
 -12  -8   8       39.59       24.06     19.55 o 
 -11  -8   8       42.23       53.70     13.25 o 
 -10  -8   8        1.23        4.78     11.80 o 
  -9  -8   8      269.62      249.25     19.10 o 
  -8  -8   8       71.57       66.50      6.58 o 
  -7  -8   8        3.50        6.58      6.04 o 
  -6  -8   8       46.40       50.10      7.12 o 
  -5  -8   8       55.17       57.67      5.86 o 
  -4  -8   8        0.02        4.33      5.68 o 
  -3  -8   8     1753.49     1920.24     36.96 o 
  -2  -8   8     1151.66     1264.89     31.73 o 
  -1  -8   8      980.19     1096.09     23.43 o 
   0  -8   8     1372.78     1408.11     28.76 o 
   1  -8   8      514.46      529.09     12.17 o 
   2  -8   8       35.82       49.47      6.76 o 
   3  -8   8       32.38       37.12      7.21 o 
   4  -8   8       95.80       97.95      9.37 o 
   5  -8   8      183.26      160.48      9.37 o 
   6  -8   8       75.27       77.85      9.28 o 
   7  -8   8       47.89       45.23     10.72 o 
   8  -8   8       27.59       31.90     10.81 o 
   9  -8   8      489.84      481.21     40.82 o 
 -13  -7   8      111.49      120.92     24.24 o 
 -12  -7   8        0.01       -9.55      9.55 o 
 -11  -7   8      388.64      380.73     24.60 o 
 -10  -7   8     1177.34     1193.94     45.88 o 
  -8  -7   8       40.81       27.12      6.13 o 
  -7  -7   8       46.12       49.65      6.40 o 
  -6  -7   8      923.89      963.30     21.45 o 
  -5  -7   8       48.67       47.31      6.94 o 
  -4  -7   8       21.74       19.46      5.50 o 
  -3  -7   8      259.38      261.87      9.91 o 
  -2  -7   8        3.03       10.81      5.32 o 
  -1  -7   8     1427.07     1599.83     31.37 o 
   0  -7   8      116.49      113.90      5.77 o 
   1  -7   8      114.04      102.63      5.86 o 
   2  -7   8     1313.75     1334.70     23.44 o 
   3  -7   8       10.19        2.52      4.14 o 
   4  -7   8       60.98       64.16     11.53 o 
   5  -7   8       95.95      105.97      8.56 o 
   6  -7   8      795.52      813.53     20.73 o 
   7  -7   8     1177.10     1133.82     32.00 o 
   8  -7   8      643.00      633.98     31.18 o 
   9  -7   8       16.94       10.99     11.26 o 
  10  -7   8       43.67       29.01      9.82 o 
 -13  -6   8      260.40      316.56     24.69 o 
 -12  -6   8      378.17      356.21     24.87 o 
 -11  -6   8     1331.15     1306.46     48.85 o 
 -10  -6   8       11.29        4.69      8.11 o 
  -9  -6   8      191.49      227.17     13.43 o 
  -8  -6   8      597.42      634.62     14.87 o 
  -7  -6   8      775.34      786.52     21.27 o 
  -6  -6   8      769.38      841.87     16.85 o 
  -5  -6   8       33.85       30.46      6.58 o 
  -4  -6   8     1244.40     1282.45     26.05 o 
  -3  -6   8      834.46      952.68     20.73 o 
  -2  -6   8       58.72       66.59      7.03 o 
  -1  -6   8       10.76       19.91      7.03 o 
   0  -6   8       46.47       67.49      5.05 o 
   1  -6   8     2675.41     2618.09     41.21 o 
   2  -6   8      320.97      310.62      9.01 o 
   3  -6   8       26.32       23.97      5.14 o 
   4  -6   8      411.93      371.64     10.54 o 
   5  -6   8     1121.32     1180.36     22.08 o 
   6  -6   8      138.69      130.30      9.73 o 
   7  -6   8       26.94       22.80     18.02 o 
   8  -6   8      251.46      233.39     15.41 o 
   9  -6   8      144.94      126.51     13.61 o 
  10  -6   8        0.50        7.93     10.54 o 
 -14  -5   8      453.04      473.27     32.08 o 
 -13  -5   8      231.44      220.23     20.64 o 
 -12  -5   8        4.86       -7.21      9.37 o 
 -11  -5   8        2.63       -6.49      8.20 o 
 -10  -5   8     1600.13     1629.73     40.65 o 
  -9  -5   8      174.54      132.82     13.07 o 
  -8  -5   8      879.51      944.62     21.27 o 
  -7  -5   8      398.54      401.56     15.59 o 
  -6  -5   8        0.42        4.42      5.05 o 
  -5  -5   8       70.54       57.49      7.48 o 
  -4  -5   8      821.40      883.91     19.92 o 
  -3  -5   8        7.39        8.74      5.23 o 
  -2  -5   8      168.62      179.95      7.75 o 
  -1  -5   8      168.95      172.74      6.49 o 
   0  -5   8        1.02        2.16      3.96 o 
   1  -5   8       58.22       50.28      5.32 o 
   2  -5   8       77.33       88.22      5.95 o 
   3  -5   8      617.47      577.95     12.98 o 
   4  -5   8      350.89      347.03      9.91 o 
   5  -5   8      130.09      124.89      8.38 o 
   6  -5   8      616.34      582.08     15.77 o 
   7  -5   8      155.23      171.93      9.64 o 
   8  -5   8      451.30      524.28     20.19 o 
   9  -5   8      143.37      140.57     12.98 o 
  10  -5   8        9.36        4.14     13.79 o 
 -13  -4   8      342.79      288.45     21.54 o 
 -12  -4   8      428.68      456.88     26.04 o 
 -11  -4   8      817.95      851.12     25.68 o 
 -10  -4   8        8.96        0.72      8.38 o 
  -9  -4   8       85.97       84.43      7.39 o 
  -8  -4   8       22.58       19.37     10.00 o 
  -7  -4   8      271.61      279.62     10.18 o 
  -6  -4   8      281.73      268.45      9.55 o 
  -5  -4   8     1346.06     1379.16     27.49 o 
  -4  -4   8     1205.80     1234.98     25.15 o 
  -3  -4   8      856.26      827.97     18.30 o 
  -2  -4   8      808.12      747.20     14.24 o 
  -1  -4   8      135.63      120.48      5.59 o 
   0  -4   8     1085.19     1035.44     18.57 o 
   1  -4   8       40.84       42.44      5.86 o 
   2  -4   8     1324.54     1442.75     24.79 o 
   3  -4   8       13.13       12.61      4.60 o 
   4  -4   8       27.91       18.65      5.23 o 
   5  -4   8       41.93       37.30      6.40 o 
   6  -4   8       41.08       40.37      6.49 o 
   7  -4   8        8.87       16.94     11.80 o 
   8  -4   8       24.19       28.83      7.57 o 
   9  -4   8       26.86       41.54      8.29 o 
  10  -4   8       32.81       33.52     16.31 o 
 -14  -3   8      207.10      174.09     20.09 o 
 -12  -3   8       48.23       52.44      9.64 o 
 -11  -3   8      519.70      499.97     18.83 o 
 -10  -3   8       74.22       60.46     10.27 o 
  -9  -3   8     1425.85     1453.69     29.48 o 
  -8  -3   8      513.71      524.04     14.42 o 
  -7  -3   8     1448.06     1507.42     43.18 o 
  -6  -3   8      227.75      224.38      8.83 o 
  -5  -3   8      575.41      673.67     16.04 o 
  -4  -3   8     5072.53     5274.21     78.27 o 
  -3  -3   8     2338.52     2211.87     34.90 o 
  -2  -3   8     2762.77     2593.60     40.32 o 
  -1  -3   8       30.95       39.38      4.33 o 
   0  -3   8      700.63      675.87     13.52 o 
   1  -3   8     2414.87     2317.71     42.02 o 
   2  -3   8     1795.55     1759.15     29.21 o 
   3  -3   8      198.63      183.19      7.48 o 
   4  -3   8       10.46        8.92      5.05 o 
   5  -3   8       41.15       41.72      6.04 o 
   6  -3   8      319.96      310.44     12.80 o 
   7  -3   8        8.80       11.98      6.94 o 
   8  -3   8       82.96       78.93     10.99 o 
   9  -3   8      137.64      175.44     15.32 o 
  10  -3   8       57.49       99.84     32.62 o 
 -14  -2   8      110.28      113.54     16.04 o 
 -13  -2   8      421.21      465.16     26.22 o 
 -12  -2   8      260.14      231.40     41.09 o 
 -11  -2   8      176.59      150.93     19.64 o 
 -10  -2   8      567.11      577.75     19.29 o 
  -9  -2   8      220.95      214.19      9.28 o 
  -8  -2   8       34.27       56.86      7.75 o 
  -7  -2   8       72.85       66.59      5.86 o 
  -6  -2   8      236.28      263.58      9.01 o 
  -5  -2   8     6058.52     6015.96     88.94 o 
  -4  -2   8     3423.42     3449.98     52.51 o 
  -3  -2   8        5.29       11.08      4.42 o 
  -2  -2   8       35.11       21.63      4.33 o 
  -1  -2   8     1713.66     1555.76     25.79 o 
   0  -2   8      293.53      252.41      7.48 o 
   1  -2   8      124.82      146.97      6.49 o 
   2  -2   8      470.35      506.38     11.54 o 
   3  -2   8       79.87       67.04      5.59 o 
   4  -2   8       15.09       14.51      4.69 o 
   5  -2   8       88.44       89.48      6.40 o 
   6  -2   8       32.78       24.96      7.48 o 
   7  -2   8       79.25       84.61     18.92 o 
   8  -2   8       32.45       30.28     12.43 o 
   9  -2   8       23.27       35.32     10.90 o 
  10  -2   8      287.14      363.05     71.64 o 
 -14  -1   8      411.17      393.88     23.43 o 
 -13  -1   8      204.21      207.61     14.15 o 
 -12  -1   8      116.54      149.58     33.97 o 
 -11  -1   8       63.91       68.93      9.64 o 
 -10  -1   8      293.14      279.71     11.53 o 
  -9  -1   8        3.32       -4.78      4.78 o 
  -8  -1   8      374.36      370.46     11.81 o 
  -7  -1   8      344.26      320.09     14.96 o 
  -6  -1   8      717.30      759.23     17.21 o 
  -5  -1   8      448.97      513.32     16.31 o 
  -4  -1   8       33.07       51.81      4.42 o 
  -3  -1   8     1305.65     1269.48     21.73 o 
  -2  -1   8     1445.80     1430.38     23.98 o 
  -1  -1   8       21.81       18.29      3.87 o 
   0  -1   8     1089.09     1166.13     20.55 o 
   1  -1   8     1670.19     1705.64     28.31 o 
   2  -1   8     2439.40     2454.71     39.05 o 
   3  -1   8     1086.80     1089.18     20.28 o 
   4  -1   8      310.34      323.96     11.44 o 
   5  -1   8       37.82       32.44     16.94 o 
   6  -1   8      162.03      174.54     12.43 o 
   7  -1   8      164.19      164.45     15.05 o 
   8  -1   8      278.10      315.84     18.65 o 
   9  -1   8      130.05      142.55     13.07 o 
 -14   0   8       21.03       25.95     13.34 o 
 -13   0   8        0.44        0.81     15.86 o 
 -12   0   8       37.93       28.02      9.82 o 
 -11   0   8       47.82       50.91      8.65 o 
 -10   0   8       59.48       56.41      5.59 o 
  -9   0   8      170.27      174.90     10.18 o 
  -8   0   8       27.99       22.80     12.25 o 
  -7   0   8     1448.42     1328.38     26.86 o 
  -6   0   8     4016.14     3852.89     67.94 o 
  -5   0   8     1246.13     1181.60     24.07 o 
  -4   0   8       46.16       67.85      5.95 o 
  -3   0   8      761.89      814.77     18.12 o 
  -2   0   8       83.75      101.46      5.41 o 
  -1   0   8        7.61        2.07      3.78 o 
   0   0   8       26.91       22.62      4.23 o 
   1   0   8      352.81      376.05     12.80 o 
   2   0   8        3.09       -4.60      8.11 o 
   3   0   8      533.64      573.52     15.68 o 
   4   0   8      248.33      217.35     12.07 o 
   5   0   8      167.58      164.63     12.80 o 
   6   0   8      171.54      189.95     13.52 o 
   7   0   8      414.83      433.90     18.83 o 
   8   0   8        3.15       16.04     22.80 o 
   9   0   8      189.76      199.14     15.41 o 
 -14   1   8        0.64       -2.52     11.26 o 
 -13   1   8      170.30      167.87     21.63 o 
 -12   1   8      230.98      229.87     22.26 o 
 -11   1   8      123.39      158.50      8.74 o 
 -10   1   8      837.59      837.07     19.65 o 
  -9   1   8      320.29      318.01     10.90 o 
  -8   1   8     3334.57     3381.96     60.79 o 
  -7   1   8     1842.12     1956.09     44.99 o 
  -6   1   8      765.26      781.67     21.54 o 
  -5   1   8      533.41      575.96     17.30 o 
  -4   1   8     2477.65     2415.66     53.66 o 
  -3   1   8      472.56      467.00     15.41 o 
  -2   1   8      844.70      857.96     19.29 o 
  -1   1   8      637.08      598.60     15.14 o 
   0   1   8      291.71      303.50     10.54 o 
   1   1   8        1.47        3.15      5.41 o 
   2   1   8       25.94       12.16      8.83 o 
   3   1   8     1978.92     2065.42     40.03 o 
   4   1   8     1086.14     1015.23     28.84 o 
   5   1   8      689.54      709.25     23.79 o 
   6   1   8      185.15      189.50     14.06 o 
   7   1   8      139.91      147.06     15.41 o 
   8   1   8      205.55      215.81     14.33 o 
   9   1   8      500.23      539.06     33.25 o 
 -14   2   8       20.49       13.25     10.99 o 
 -13   2   8       85.75       54.06      9.01 o 
 -12   2   8      418.01      376.49     13.43 o 
 -11   2   8        6.33       -0.63      7.57 o 
 -10   2   8     1005.08     1064.32     28.57 o 
  -9   2   8     2595.64     2613.82     58.79 o 
  -8   2   8      144.19      144.44     10.18 o 
  -7   2   8      618.68      693.93     20.28 o 
  -6   2   8     1382.95     1331.32     32.63 o 
  -5   2   8      479.99      448.25     27.40 o 
  -4   2   8       14.35       17.84      5.95 o 
  -3   2   8       10.81       24.33      7.21 o 
  -2   2   8     1083.55     1214.05     30.74 o 
  -1   2   8      731.43      808.88     22.80 o 
   0   2   8      379.80      408.13     15.05 o 
   1   2   8      285.52      287.46     10.72 o 
   2   2   8      189.70      190.94     13.70 o 
   3   2   8      403.20      414.53     13.70 o 
   4   2   8       28.63       33.70     10.72 o 
   5   2   8       34.70       40.82     19.55 o 
   6   2   8      178.08      194.54     13.70 o 
   7   2   8       16.44       18.20      9.64 o 
   8   2   8       11.79       17.21      8.56 o 
 -14   3   8      186.92      204.46     19.64 o 
 -13   3   8       95.63       59.92     13.61 o 
 -12   3   8       72.49       99.57      8.11 o 
 -11   3   8        5.97       18.47      7.84 o 
 -10   3   8      224.81      218.79     12.62 o 
  -9   3   8       24.52       16.94      8.11 o 
  -8   3   8      579.05      533.41     53.98 o 
  -7   3   8      488.63      513.22     17.03 o 
  -6   3   8      525.06      542.70     17.66 o 
  -5   3   8        0.00        2.97      5.32 o 
  -4   3   8        1.80       15.23      7.12 o 
  -3   3   8        8.93        3.15      9.64 o 
  -2   3   8     1071.27     1088.19     28.66 o 
  -1   3   8      252.18      261.32     12.71 o 
   0   3   8       25.09       23.61     13.79 o 
   1   3   8       56.23       63.62      8.92 o 
   2   3   8       85.48      103.80     12.25 o 
   3   3   8      203.26      233.83     14.24 o 
   4   3   8      394.88      427.23     28.03 o 
   5   3   8        0.47       -5.50      9.10 o 
   6   3   8      121.71      138.41     13.07 o 
   7   3   8      114.96       89.12     11.44 o 
   8   3   8       52.44       35.86     10.18 o 
 -14   4   8       93.19       83.44     11.89 o 
 -13   4   8       21.27       24.51     17.48 o 
 -12   4   8       27.49       -2.34     15.86 o 
 -11   4   8      243.63      219.06     44.87 o 
 -10   4   8        3.29        8.11      6.13 o 
  -9   4   8       70.12       77.04      7.21 o 
  -8   4   8       26.99       33.16     10.09 o 
  -7   4   8       20.95       36.58      7.30 o 
  -6   4   8       78.82       72.00     10.63 o 
  -5   4   8       32.47       47.58      7.21 o 
  -4   4   8     1018.61     1037.86     31.73 o 
  -3   4   8      309.13      349.28     14.33 o 
  -2   4   8      496.72      507.36     25.41 o 
  -1   4   8      193.94      166.79     10.54 o 
   0   4   8     1507.36     1652.65     41.01 o 
   1   4   8     3549.37     3720.31     81.80 o 
   2   4   8      733.75      766.57     23.79 o 
   3   4   8        0.01       -3.33      9.01 o 
   4   4   8     1057.05     1066.83     31.54 o 
   5   4   8      415.97      377.66     38.12 o 
   6   4   8       82.87       91.55     16.40 o 
   7   4   8        7.34       -3.33     20.72 o 
 -13   5   8      406.76      430.56     19.73 o 
 -12   5   8      664.08      731.66     24.24 o 
 -11   5   8        9.44       22.89     16.31 o 
 -10   5   8      934.77      945.58     29.02 o 
  -9   5   8     1186.27     1180.79     46.60 o 
  -8   5   8      221.98      233.02     16.04 o 
  -7   5   8      212.02      207.52     11.71 o 
  -6   5   8      402.54      396.41     32.53 o 
  -5   5   8      173.60      170.76     12.16 o 
  -4   5   8     1329.41     1327.17     34.07 o 
  -3   5   8      152.88      142.28     10.18 o 
  -2   5   8      229.91      243.93     13.52 o 
  -1   5   8     1251.73     1259.26     32.99 o 
   0   5   8      753.69      723.77     40.10 o 
   1   5   8      220.47      216.44     14.33 o 
   2   5   8       33.06       40.82     15.50 o 
   3   5   8     1010.18     1004.36     29.83 o 
   4   5   8      262.83      276.55     40.37 o 
   5   5   8       14.49        7.03     10.54 o 
   6   5   8       15.68       18.20     27.48 o 
 -13   6   8       81.21       86.68     15.50 o 
 -12   6   8       46.86       31.99     18.20 o 
 -11   6   8      348.69      346.84     22.89 o 
 -10   6   8       34.98       35.41     13.25 o 
  -9   6   8       13.63       14.69     10.27 o 
  -8   6   8        0.61       -2.70      8.92 o 
  -7   6   8        6.46       -8.65     10.63 o 
  -6   6   8       27.81       22.26     17.30 o 
  -5   6   8      283.17      280.52     13.79 o 
  -4   6   8      309.37      305.12     14.87 o 
  -3   6   8       52.39       49.11     16.67 o 
  -2   6   8      975.19     1000.14     28.30 o 
  -1   6   8      151.26      156.16     11.26 o 
   0   6   8      409.40      405.33     24.42 o 
   1   6   8       58.02       71.63     16.04 o 
   2   6   8      120.99      128.22     11.26 o 
   3   6   8       43.19       21.63      9.01 o 
   4   6   8        0.06        7.84     12.61 o 
   5   6   8       10.19       20.09     12.79 o 
 -12   7   8       91.37       46.22     15.05 o 
 -11   7   8      146.59      135.34     17.21 o 
 -10   7   8      203.76      222.57     19.91 o 
  -9   7   8        3.25       -1.80     10.90 o 
  -7   7   8       36.29       45.23     12.25 o 
  -6   7   8       64.68      112.36     14.42 o 
  -5   7   8      646.91      632.27     31.27 o 
  -4   7   8        0.03        3.87     12.52 o 
  -3   7   8        1.55        5.59     11.35 o 
  -2   7   8       79.20       89.66     10.54 o 
  -1   7   8      211.70      220.41     13.34 o 
   0   7   8       58.49       56.05      9.64 o 
   1   7   8      106.67       73.89      9.19 o 
   2   7   8      130.98      134.26     12.07 o 
   3   7   8       10.16       15.32     12.61 o 
   4   7   8       21.34       28.11     13.52 o 
 -11   8   8       71.73       83.26     16.13 o 
 -10   8   8       18.54        8.83     12.52 o 
  -9   8   8       77.09      164.81     19.28 o 
  -8   8   8       15.37       26.13     14.33 o 
  -6   8   8       12.35       -1.53     10.54 o 
  -5   8   8      984.01     1127.28     46.14 o 
  -4   8   8     1635.96     1770.12     65.35 o 
  -3   8   8      547.78      591.70     27.40 o 
  -2   8   8       50.19       58.66     10.99 o 
  -1   8   8      330.58      325.75     39.47 o 
   0   8   8       51.28       51.81      9.55 o 
   1   8   8      157.77      158.41     13.25 o 
   2   8   8       35.91       41.99      9.55 o 
   3   8   8        0.22       -7.66      7.66 o 
  -9   9   8       67.90       80.65     20.36 o 
  -8   9   8        7.67       12.79     12.16 o 
  -7   9   8        0.91       -8.74     10.27 o 
  -6   9   8      403.87      369.19     25.86 o 
  -5   9   8      473.59      528.61     30.28 o 
  -4   9   8        6.82        5.32     10.09 o 
  -3   9   8       34.19        2.88     11.08 o 
  -2   9   8      323.77      356.93     28.66 o 
  -1   9   8       48.70       78.30     22.44 o 
   0   9   8       33.66       31.72     14.06 o 
   1   9   8       29.39       21.36     31.45 o 
  -7  10   8       37.28       29.19     14.15 o 
  -6  10   8        6.48       24.24     12.61 o 
  -5  10   8      355.68      413.61     29.29 o 
  -4  10   8      227.88      246.09     21.81 o 
  -3  10   8      119.73       98.85     16.31 o 
  -2  10   8      119.41      131.11     23.25 o 
  -3 -15   9       77.29       70.64     12.43 o 
  -2 -15   9      234.65      269.25     24.51 o 
  -1 -15   9      160.85      191.93     23.43 o 
   0 -15   9       45.14       45.86     10.81 o 
   1 -15   9      307.76      298.99     17.21 o 
   2 -15   9      200.88      237.89     15.95 o 
  -6 -14   9       19.84       10.72      9.19 o 
  -5 -14   9        7.58        3.42      8.38 o 
  -4 -14   9      464.03      494.81     20.64 o 
  -3 -14   9      100.33      110.56     13.88 o 
  -2 -14   9      430.80      441.91     19.37 o 
  -1 -14   9      104.29      100.20     14.69 o 
   0 -14   9      701.20      773.48     31.36 o 
   1 -14   9      389.42      430.20     37.58 o 
   2 -14   9       23.70       23.97      9.82 o 
   3 -14   9      201.34      207.88     24.87 o 
   4 -14   9      142.67      139.76     12.89 o 
  -8 -13   9       52.84        1.35     23.70 o 
  -7 -13   9        0.40       -8.02      8.02 o 
  -6 -13   9       26.48        8.11      7.93 o 
  -5 -13   9      276.96      300.16     16.13 o 
  -4 -13   9       96.38      100.74     11.35 o 
  -3 -13   9       47.08       47.13     13.16 o 
  -2 -13   9      401.99      399.65     19.10 o 
  -1 -13   9      406.90      430.92     22.17 o 
   0 -13   9        4.64        2.88      9.10 o 
   1 -13   9       13.64       10.00      9.82 o 
   2 -13   9      140.38      149.49     13.34 o 
   3 -13   9      118.92      118.04     12.52 o 
   4 -13   9      163.91      143.18     12.98 o 
   5 -13   9       18.02       -3.06     10.18 o 
   6 -13   9       29.17       26.22      9.82 o 
  -9 -12   9      173.02      174.63     14.42 o 
  -8 -12   9        1.50        6.22      9.37 o 
  -7 -12   9      132.49      127.41     11.80 o 
  -6 -12   9       16.86        3.87      9.10 o 
  -5 -12   9      113.59      142.10     23.97 o 
  -4 -12   9      265.40      261.14     14.78 o 
  -3 -12   9      173.81      147.42     13.97 o 
  -2 -12   9      153.87      134.89     16.85 o 
  -1 -12   9      292.99      264.48     21.09 o 
   0 -12   9     1152.88     1220.98     63.63 o 
   1 -12   9      143.71      156.07     12.89 o 
   2 -12   9        0.26       13.88      8.83 o 
   3 -12   9        3.88        8.65      9.91 o 
   4 -12   9        3.26       15.14     12.52 o 
   5 -12   9       11.48        5.23      9.19 o 
   6 -12   9       14.00        0.63      8.92 o 
   7 -12   9       75.99       89.93     16.94 o 
 -10 -11   9      112.44      130.48     22.62 o 
  -9 -11   9      140.04      112.91     13.43 o 
  -8 -11   9     1153.49     1168.14     32.81 o 
  -7 -11   9       61.86       67.76     14.06 o 
  -6 -11   9      142.11      130.21      8.92 o 
  -5 -11   9       28.25       24.96      8.38 o 
  -4 -11   9       85.40       95.15     10.36 o 
  -3 -11   9      182.13      205.90     20.73 o 
  -2 -11   9       95.95       89.21     10.36 o 
  -1 -11   9      137.53      154.90     11.71 o 
   0 -11   9      361.64      351.98     16.49 o 
   1 -11   9        3.17      -10.18     10.18 o 
   2 -11   9      102.52       95.78     10.90 o 
   3 -11   9      182.71      162.38     17.12 o 
   4 -11   9       82.41      100.02     18.56 o 
   5 -11   9       59.04       45.59     10.27 o 
   6 -11   9       49.79       77.22     21.54 o 
   7 -11   9        4.45       14.78     14.96 o 
 -11 -10   9       24.15       58.84     21.63 o 
 -10 -10   9        3.46       -9.91      9.91 o 
  -9 -10   9      887.78      907.44     27.58 o 
  -8 -10   9       53.04       46.58     13.70 o 
  -7 -10   9      132.37      133.27     17.93 o 
  -6 -10   9       28.80       22.62      5.68 o 
  -5 -10   9     1088.22     1111.56     21.63 o 
  -4 -10   9      527.73      535.30     13.34 o 
  -3 -10   9       26.29       18.65      8.56 o 
  -2 -10   9       74.97       65.69      6.22 o 
  -1 -10   9     1849.59     1897.88     47.15 o 
   0 -10   9      497.86      494.02     18.65 o 
   1 -10   9      102.42      123.54     16.49 o 
   2 -10   9      127.75      100.56     10.45 o 
   3 -10   9        0.06       -7.12      7.12 o 
   4 -10   9       11.10       14.60      7.93 o 
   5 -10   9       39.95       40.82      7.21 o 
   6 -10   9       35.30       28.47     19.82 o 
   7 -10   9      173.33      196.71     40.64 o 
   8 -10   9      293.52      352.51     66.32 o 
 -12  -9   9        2.99       32.80     20.00 o 
 -11  -9   9       14.90        8.56     12.34 o 
 -10  -9   9      146.10      118.94     15.86 o 
  -9  -9   9      450.04      425.43     18.29 o 
  -8  -9   9      861.29      868.52     18.48 o 
  -7  -9   9      405.36      413.17     12.08 o 
  -6  -9   9     1078.52     1137.61     22.08 o 
  -5  -9   9      350.38      351.53     12.53 o 
  -4  -9   9      238.23      230.59      9.01 o 
  -3  -9   9      325.17      337.11     12.17 o 
  -2  -9   9     1346.43     1410.21     29.11 o 
  -1  -9   9      669.79      673.48     17.39 o 
   0  -9   9      140.20      146.79     10.27 o 
   1  -9   9      102.23       63.53     17.84 o 
   2  -9   9       59.44       44.60      9.82 o 
   3  -9   9       15.85        2.97      5.41 o 
   4  -9   9       10.67       16.49     13.79 o 
   5  -9   9      274.20      282.32     11.53 o 
   6  -9   9       34.71       36.22      7.48 o 
   7  -9   9        2.42        3.42     13.70 o 
   8  -9   9       27.91       39.29      9.82 o 
 -12  -8   9      106.69       90.38     17.03 o 
 -11  -8   9       47.01       49.11     13.07 o 
 -10  -8   9      392.55      346.57     24.24 o 
  -9  -8   9      421.29      399.93     13.88 o 
  -8  -8   9        0.11       -1.35      7.12 o 
  -7  -8   9      505.68      476.90     13.07 o 
  -6  -8   9        6.03        4.23      5.77 o 
  -5  -8   9      186.74      208.96      8.56 o 
  -4  -8   9        4.91       18.65      7.66 o 
  -3  -8   9      160.40      176.70      8.92 o 
  -2  -8   9        5.47       -2.88      4.69 o 
  -1  -8   9       35.21       39.83     13.61 o 
   0  -8   9      178.06      179.50     12.35 o 
   1  -8   9     1235.80     1317.24     27.22 o 
   2  -8   9     1322.91     1336.82     32.27 o 
   3  -8   9      362.03      384.24     13.25 o 
   4  -8   9       90.09      100.38     14.69 o 
   5  -8   9      679.62      677.61     26.68 o 
   6  -8   9      840.16      838.86     21.18 o 
   7  -8   9      218.32      228.61     13.97 o 
   8  -8   9        6.22       32.35     18.65 o 
   9  -8   9        2.54       17.48     10.00 o 
 -13  -7   9      175.45      155.44     17.84 o 
 -12  -7   9      859.39      868.95     38.21 o 
 -11  -7   9       77.36       88.03     17.12 o 
 -10  -7   9       23.86       -5.32      9.37 o 
  -9  -7   9     1757.76     1706.40     42.28 o 
  -8  -7   9        3.62        1.98      7.39 o 
  -7  -7   9      139.79      137.60      7.57 o 
  -6  -7   9      523.60      525.84     12.80 o 
  -5  -7   9       37.47       21.90     11.71 o 
  -4  -7   9       90.43      108.13     15.05 o 
  -3  -7   9       33.18       24.24      6.49 o 
  -2  -7   9      606.50      670.42     16.67 o 
  -1  -7   9     2698.44     2755.58     57.35 o 
   0  -7   9      758.20      800.85     18.57 o 
   1  -7   9     2014.10     1964.71     32.37 o 
   2  -7   9       12.71       13.61      7.39 o 
   3  -7   9      871.83      876.56     24.96 o 
   4  -7   9     1174.02     1162.16     34.07 o 
   5  -7   9      295.45      285.47     12.07 o 
   6  -7   9       62.28       64.07      8.47 o 
   7  -7   9       24.30       40.19     25.32 o 
   8  -7   9      316.82      292.23     15.77 o 
   9  -7   9       51.14       62.26     24.96 o 
 -13  -6   9      229.95      173.01     19.64 o 
 -12  -6   9       22.37       23.25     14.60 o 
 -11  -6   9     1118.18     1126.68     31.63 o 
 -10  -6   9     1856.67     1960.18     47.33 o 
  -9  -6   9      824.65      816.52     20.28 o 
  -8  -6   9     1385.67     1430.03     25.69 o 
  -7  -6   9      414.90      480.13     12.80 o 
  -6  -6   9       82.80       75.51      7.57 o 
  -5  -6   9       36.39       40.82      8.47 o 
  -4  -6   9        1.36        2.79      5.23 o 
  -3  -6   9      329.91      347.75     14.87 o 
  -2  -6   9      540.50      547.03     14.69 o 
  -1  -6   9      265.23      266.82     10.36 o 
   0  -6   9       80.17       82.81      5.59 o 
   1  -6   9      171.69      180.04      7.39 o 
   2  -6   9      435.92      442.29     16.04 o 
   3  -6   9      488.75      522.68     12.44 o 
   4  -6   9       75.02       78.93      7.93 o 
   5  -6   9      382.00      361.09     10.63 o 
   6  -6   9      253.04      210.59     13.52 o 
   7  -6   9      273.70      242.85     14.60 o 
   8  -6   9      262.00      233.39     15.05 o 
   9  -6   9      221.26      202.48     15.95 o 
 -14  -5   9        9.20        8.11     13.61 o 
 -13  -5   9      370.57      351.17     23.07 o 
 -12  -5   9      300.56      291.24     21.72 o 
 -11  -5   9      480.16      470.58     19.28 o 
 -10  -5   9       79.19       67.22     11.98 o 
  -9  -5   9      104.28       93.80      9.64 o 
  -8  -5   9      241.68      273.94     20.55 o 
  -7  -5   9      609.17      618.32     16.13 o 
  -6  -5   9      721.82      730.73     21.63 o 
  -5  -5   9       13.80       24.06      9.01 o 
  -4  -5   9       42.55       46.77      6.13 o 
  -3  -5   9       46.07       42.08      6.22 o 
  -2  -5   9     1830.14     1943.48     36.69 o 
  -1  -5   9      597.31      584.63     15.41 o 
   0  -5   9     1141.97     1211.36     21.45 o 
   1  -5   9      211.97      233.12      7.93 o 
   2  -5   9      263.26      257.81      8.65 o 
   3  -5   9       12.95       14.51      5.68 o 
   4  -5   9        5.31        9.55      6.85 o 
   5  -5   9      316.92      339.09     10.27 o 
   6  -5   9      232.01      237.71     10.72 o 
   7  -5   9      575.18      617.66     17.12 o 
   8  -5   9       23.68       15.23      9.64 o 
   9  -5   9       21.37       13.88     17.12 o 
 -14  -4   9       57.32       49.20     13.52 o 
 -12  -4   9       20.19       10.63     12.52 o 
 -11  -4   9      111.78      101.64     11.62 o 
 -10  -4   9      108.15      117.77     11.08 o 
  -9  -4   9      377.47      376.05     12.53 o 
  -8  -4   9       14.93        4.60     11.71 o 
  -7  -4   9      950.55      991.52     21.99 o 
  -6  -4   9      389.45      386.51     11.81 o 
  -5  -4   9      322.09      333.69     11.08 o 
  -4  -4   9     1614.36     1600.04     31.28 o 
  -3  -4   9     3419.51     3294.87     58.55 o 
  -2  -4   9     1416.28     1375.03     23.44 o 
  -1  -4   9        0.07       -2.61      4.23 o 
   0  -4   9      126.12      114.17      6.22 o 
   1  -4   9      981.82     1002.81     18.75 o 
   2  -4   9       63.97       64.97      5.68 o 
   3  -4   9       28.30       23.07      7.12 o 
   4  -4   9       27.69       25.95      5.32 o 
   5  -4   9       30.22       26.40      5.68 o 
   6  -4   9       88.00       99.93      7.75 o 
   7  -4   9       29.55       32.35      7.12 o 
   8  -4   9        2.65       26.49      9.37 o 
   9  -4   9      277.99      281.68     43.61 o 
 -14  -3   9      288.31      254.65     21.00 o 
 -13  -3   9      178.06      197.70     24.15 o 
 -12  -3   9       19.19       19.19     16.94 o 
 -11  -3   9       72.46       76.68     10.45 o 
 -10  -3   9       19.63       14.78      9.73 o 
  -9  -3   9      105.69      109.84      9.91 o 
  -8  -3   9       21.23       18.02     16.04 o 
  -7  -3   9      167.65      181.12     10.54 o 
  -6  -3   9      134.74      105.79      6.94 o 
  -5  -3   9     4200.42     4131.36     72.18 o 
  -4  -3   9     1423.59     1431.01     28.31 o 
  -3  -3   9        0.00        1.08      3.51 o 
  -2  -3   9     2870.11     2797.61     43.56 o 
  -1  -3   9      566.10      505.04     11.18 o 
   0  -3   9      359.22      354.15      9.28 o 
   1  -3   9      267.04      253.04      8.02 o 
   2  -3   9       60.95       52.44      5.14 o 
   3  -3   9     1042.46     1076.08     20.19 o 
   4  -3   9     1100.18     1119.43     21.27 o 
   5  -3   9       51.86       29.19      6.67 o 
   6  -3   9        7.85       10.90     10.09 o 
   7  -3   9       13.39       12.43     14.42 o 
   8  -3   9      153.60      152.46     11.71 o 
   9  -3   9       17.73        1.89     13.70 o 
 -14  -2   9       89.00       61.54     16.04 o 
 -12  -2   9       44.39       33.25     10.36 o 
 -11  -2   9      209.39      187.61     21.72 o 
 -10  -2   9      479.38      474.82     13.97 o 
  -9  -2   9        2.32        3.87      6.31 o 
  -8  -2   9       43.72       54.33      7.84 o 
  -7  -2   9      320.31      331.89     20.91 o 
  -6  -2   9       84.23       83.80     13.88 o 
  -5  -2   9       98.06      107.77      7.12 o 
  -4  -2   9      186.63      186.44      6.85 o 
  -3  -2   9      841.30      812.08     15.50 o 
  -2  -2   9      789.08      796.92     15.41 o 
  -1  -2   9       82.39       79.20      5.41 o 
   0  -2   9       89.63       87.95      5.50 o 
   1  -2   9       93.28       71.46      5.50 o 
   2  -2   9       46.44       58.21      6.13 o 
   3  -2   9      953.67      898.49     20.73 o 
   4  -2   9     2345.61     2415.10     45.80 o 
   5  -2   9     1065.77     1013.04     28.66 o 
   6  -2   9       96.76       88.21     10.90 o 
   7  -2   9      165.46      200.85     14.51 o 
   8  -2   9       80.98       77.22     12.07 o 
   9  -2   9        2.06        0.54     22.62 o 
 -14  -1   9        2.17      -13.52     13.52 o 
 -13  -1   9       47.07       27.48     15.05 o 
 -12  -1   9      721.36      781.07     24.96 o 
 -11  -1   9      356.83      372.08     15.95 o 
 -10  -1   9       68.50       59.20      8.11 o 
  -9  -1   9        8.17        1.53      7.66 o 
  -8  -1   9       33.75       15.23      6.58 o 
  -7  -1   9     1421.45     1455.81     35.88 o 
  -6  -1   9     3271.90     3322.82     59.44 o 
  -5  -1   9     1919.83     2013.11     37.87 o 
  -4  -1   9       53.81       59.74      8.11 o 
  -3  -1   9       22.05       24.51      4.33 o 
  -2  -1   9       96.76       87.49      6.58 o 
  -1  -1   9       79.49       71.91      5.59 o 
   0  -1   9        1.90        0.36      4.96 o 
   1  -1   9     1651.96     1720.86     33.90 o 
   2  -1   9      342.23      330.18     14.87 o 
   3  -1   9      371.30      394.16     12.62 o 
   4  -1   9      477.71      471.85     14.51 o 
   5  -1   9        4.50       27.12     21.99 o 
   6  -1   9      297.49      302.59     15.14 o 
   7  -1   9       44.97       47.76     12.52 o 
   8  -1   9      137.07      174.72     30.46 o 
 -14   0   9      286.58      282.23     15.32 o 
 -13   0   9      487.54      462.38     19.01 o 
 -12   0   9      691.70      673.28     36.41 o 
 -11   0   9      315.80      359.82     15.50 o 
 -10   0   9      166.02      169.68     11.80 o 
  -9   0   9      870.99      799.86     23.16 o 
  -8   0   9      449.38      447.07     18.47 o 
  -7   0   9      518.39      521.34     14.24 o 
  -6   0   9      240.77      231.32      9.10 o 
  -5   0   9      561.49      537.39     13.88 o 
  -4   0   9       56.47       40.19      6.40 o 
  -3   0   9        1.07        5.05      6.49 o 
  -2   0   9       52.93       59.20      6.31 o 
  -1   0   9       41.57       36.31      6.13 o 
   0   0   9      106.93      113.54      7.93 o 
   1   0   9      202.70      229.33     13.43 o 
   2   0   9       24.87       16.85      6.40 o 
   3   0   9      789.68      837.16     20.28 o 
   4   0   9      790.55      772.44     19.47 o 
   5   0   9      115.34      109.57     11.17 o 
   6   0   9       33.80       30.46     15.41 o 
   7   0   9      344.57      389.01     19.01 o 
   8   0   9      278.98      308.90     18.74 o 
 -14   1   9       78.73       57.31     10.18 o 
 -13   1   9      120.26      124.89     13.34 o 
 -12   1   9      111.66      104.79     11.17 o 
 -11   1   9       55.55       79.20      9.91 o 
 -10   1   9      742.25      800.55     24.06 o 
  -9   1   9      830.24      832.66     19.92 o 
  -8   1   9      798.07      801.93     18.84 o 
  -7   1   9     1116.42     1047.80     22.80 o 
  -6   1   9     1682.11     1703.46     33.45 o 
  -5   1   9      164.82      181.03     11.44 o 
  -4   1   9       70.89       81.10      9.01 o 
  -3   1   9        0.05        5.05      5.50 o 
  -2   1   9      410.78      413.72     15.95 o 
  -1   1   9        9.66       -1.08      7.21 o 
   0   1   9       20.21       16.76      7.93 o 
   1   1   9       27.58       11.89      6.49 o 
   2   1   9      417.48      412.37     13.07 o 
   3   1   9      392.05      418.40     13.79 o 
   4   1   9        9.14       14.42      8.65 o 
   5   1   9      282.93      287.27     15.41 o 
   6   1   9      153.64      171.21     14.87 o 
   7   1   9       46.31       49.83     17.84 o 
   8   1   9      128.92      171.65     15.50 o 
 -14   2   9       12.19       12.89     11.98 o 
 -13   2   9      245.85      252.58     19.28 o 
 -12   2   9      488.47      506.17     29.11 o 
 -11   2   9       43.23       25.95     13.79 o 
 -10   2   9      128.33      109.84      8.29 o 
  -9   2   9     1094.87     1134.37     42.54 o 
  -8   2   9     1472.61     1573.12     38.49 o 
  -7   2   9      987.99     1078.13     28.39 o 
  -6   2   9       54.73       59.38      7.93 o 
  -5   2   9      139.21      144.71      9.55 o 
  -4   2   9      116.63      114.71     20.00 o 
  -3   2   9       33.05       30.37      7.84 o 
  -2   2   9      141.69      149.31      9.73 o 
  -1   2   9      478.62      475.64     17.03 o 
   0   2   9      437.88      418.41     20.01 o 
   1   2   9      129.88      128.22      8.56 o 
   2   2   9      304.95      258.17     13.52 o 
   3   2   9      179.93      196.98     10.00 o 
   4   2   9        0.54        8.65      8.11 o 
   5   2   9        2.75       13.97      9.01 o 
   6   2   9       74.78       99.30     12.71 o 
   7   2   9      145.42      182.83     16.40 o 
 -14   3   9       42.45       40.46     14.87 o 
 -12   3   9      181.85      190.04     10.18 o 
 -11   3   9       90.52       95.24      9.82 o 
 -10   3   9      229.67      211.58     12.98 o 
  -9   3   9        2.06        5.23      6.49 o 
  -8   3   9        7.00        6.13      8.92 o 
  -7   3   9       17.62        9.28     10.54 o 
  -6   3   9      207.96      208.79     23.88 o 
  -5   3   9        1.24        7.39      7.39 o 
  -4   3   9      250.25      255.29     25.41 o 
  -3   3   9     1647.86     1629.21     70.22 o 
  -2   3   9        0.05        7.12      6.67 o 
  -1   3   9      305.49      331.97     24.33 o 
   0   3   9     1714.15     1677.24     41.38 o 
   1   3   9     1557.02     1580.61     32.90 o 
   2   3   9      436.30      453.37     14.69 o 
   3   3   9       45.21       56.23      7.48 o 
   4   3   9      527.30      568.36     20.91 o 
   5   3   9       36.55       40.10     13.61 o 
   6   3   9       23.52        1.71     10.63 o 
   7   3   9      383.63      431.37     22.08 o 
 -13   4   9       94.99       75.87     22.62 o 
 -12   4   9      102.48      125.52     20.90 o 
 -11   4   9        5.04       19.55      9.46 o 
 -10   4   9       80.56       82.63      9.10 o 
  -9   4   9      421.95      395.15     15.23 o 
  -8   4   9        2.52        3.87      9.19 o 
  -7   4   9      266.54      251.14     12.53 o 
  -6   4   9        7.64       37.75     34.51 o 
  -5   4   9      173.92      198.24     11.98 o 
  -4   4   9     1110.85     1118.44     29.74 o 
  -3   4   9      333.58      346.39     14.42 o 
  -2   4   9      324.21      310.62     14.69 o 
  -1   4   9      460.80      497.35     18.29 o 
   0   4   9       32.03       45.59     13.43 o 
   1   4   9      472.56      422.10     17.21 o 
   2   4   9       86.99      100.47     10.72 o 
   3   4   9      232.08      249.87     14.15 o 
   4   4   9        3.30       18.56     12.16 o 
   5   4   9       89.29       72.54     12.52 o 
   6   4   9      567.29      612.78     24.87 o 
 -13   5   9       67.32      114.16     21.45 o 
 -12   5   9       93.83      115.16     23.88 o 
 -11   5   9       39.41       41.18     11.44 o 
 -10   5   9      433.38      430.74     24.87 o 
  -9   5   9       51.22       40.19     12.34 o 
  -8   5   9       67.22       48.39     10.36 o 
  -7   5   9        4.48       15.41      6.94 o 
  -6   5   9      204.51      189.86     11.53 o 
  -5   5   9     1090.03     1089.21     29.29 o 
  -4   5   9      429.23      450.39     17.03 o 
  -3   5   9      194.29      205.54     12.07 o 
  -2   5   9      240.96      221.31     13.70 o 
  -1   5   9       65.13       58.75      9.37 o 
   0   5   9      985.31      974.89     38.93 o 
   1   5   9       52.08       82.81     10.45 o 
   2   5   9       96.76      103.98     29.01 o 
   3   5   9       52.58       37.75     15.50 o 
   4   5   9      188.14      193.37     13.70 o 
   5   5   9      153.87      165.53     50.19 o 
 -12   6   9      378.00      403.79     25.23 o 
 -11   6   9      266.41      261.50     22.89 o 
 -10   6   9        2.01        8.65     11.17 o 
  -9   6   9       88.95       68.93     14.42 o 
  -8   6   9      258.57      249.97     21.00 o 
  -7   6   9      352.22      330.08     22.26 o 
  -6   6   9       58.75       35.77      8.20 o 
  -5   6   9       11.89       28.92      8.02 o 
  -4   6   9      108.69      165.08     19.46 o 
  -3   6   9      267.28      234.29     41.00 o 
  -2   6   9       31.72       25.77      9.82 o 
  -1   6   9      388.36      387.76     16.67 o 
   0   6   9        2.42       -6.85      6.85 o 
   1   6   9       52.28       45.05      9.64 o 
   2   6   9        5.08       -6.85      6.85 o 
   3   6   9        7.29       13.52      9.73 o 
   4   6   9        0.18       -6.31      8.20 o 
 -11   7   9       13.95        5.32     10.99 o 
 -10   7   9      235.62      250.77     20.45 o 
  -9   7   9      230.12      238.43     22.80 o 
  -8   7   9      303.82      336.56     22.80 o 
  -7   7   9       18.54       33.43     12.25 o 
  -6   7   9        0.55        3.06     10.81 o 
  -5   7   9      535.07      543.04     30.46 o 
  -4   7   9     1954.90     1960.63     48.14 o 
  -3   7   9      104.07      107.68     10.27 o 
  -2   7   9      167.30      164.18     26.85 o 
  -1   7   9      273.38      304.93     15.32 o 
   0   7   9       32.29       29.92      9.19 o 
   1   7   9       17.75       12.89      9.91 o 
   2   7   9       18.74       48.03      9.28 o 
   3   7   9       46.33       45.77     11.17 o 
 -10   8   9      293.00      328.18     27.21 o 
  -9   8   9      157.63      164.36     19.82 o 
  -8   8   9      138.41      144.71     18.92 o 
  -7   8   9      486.25      554.29     30.19 o 
  -6   8   9        0.58        1.53     10.81 o 
  -5   8   9      166.71      160.30     18.11 o 
  -4   8   9        9.43        4.96     13.88 o 
  -3   8   9       84.73      100.29     11.26 o 
  -2   8   9      344.75      362.25     17.57 o 
  -1   8   9       66.97       96.14     26.49 o 
   0   8   9      585.98      561.24     34.24 o 
   1   8   9      253.50      254.74     29.92 o 
  -8   9   9       34.01       20.18     12.98 o 
  -7   9   9       46.00       53.61     16.31 o 
  -6   9   9      178.67      145.71     17.66 o 
  -5   9   9        2.39        5.68     10.99 o 
  -4   9   9       91.12      108.58     17.66 o 
  -3   9   9       40.76       84.25     18.92 o 
  -2   9   9      146.80      146.97     19.37 o 
  -1   9   9       20.13       28.65     17.39 o 
  -3 -15  10      447.41      436.96     29.56 o 
  -2 -15  10        8.13       -0.63     10.63 o 
  -1 -15  10        3.91        9.82     12.98 o 
   0 -15  10      587.06      640.45     24.96 o 
  -6 -14  10      128.95      115.79     21.90 o 
  -5 -14  10        0.26        1.53      8.47 o 
  -4 -14  10       14.15       16.40      8.83 o 
  -3 -14  10      148.04      170.75     16.85 o 
  -2 -14  10      494.83      517.53     21.63 o 
  -1 -14  10      294.06      277.45     26.31 o 
   0 -14  10        8.43       25.95     10.09 o 
   1 -14  10      147.33      132.37     14.60 o 
   2 -14  10      435.94      471.92     21.99 o 
   3 -14  10      212.01      213.47     14.60 o 
  -7 -13  10      170.80      151.38     13.34 o 
  -6 -13  10       73.69       89.30     12.43 o 
  -5 -13  10       31.30       40.10     10.99 o 
  -4 -13  10       16.36       22.62     12.25 o 
  -3 -13  10        2.06       -9.73      9.73 o 
  -2 -13  10       84.85       93.89     11.89 o 
  -1 -13  10       79.02       82.00     31.99 o 
   0 -13  10      129.36      117.23     19.64 o 
   1 -13  10      178.96      164.81     14.15 o 
   2 -13  10      234.13      234.65     25.77 o 
   3 -13  10       63.41       78.39     15.14 o 
   4 -13  10        7.99       -1.08      9.37 o 
   5 -13  10      149.58      125.61     31.45 o 
  -9 -12  10       51.99       50.91     10.54 o 
  -8 -12  10      472.18      468.23     30.82 o 
  -7 -12  10      631.47      610.54     17.93 o 
  -6 -12  10       10.93       12.52      7.84 o 
  -5 -12  10       66.69       54.78      9.10 o 
  -4 -12  10      558.69      559.71     21.00 o 
  -3 -12  10      462.23      420.02     33.70 o 
  -2 -12  10        1.84       10.72      8.92 o 
  -1 -12  10       46.40       52.89      9.73 o 
   0 -12  10      187.92      207.61     14.42 o 
   1 -12  10       17.16        3.33     14.51 o 
   2 -12  10       35.47       40.19      9.37 o 
   3 -12  10        8.91        4.51      8.20 o 
   4 -12  10      425.29      458.50     21.27 o 
   5 -12  10      509.16      543.21     25.14 o 
   6 -12  10      305.37      300.52     17.12 o 
 -10 -11  10      425.84      413.98     28.03 o 
  -9 -11  10      874.26      992.59     65.52 o 
  -8 -11  10      426.71      441.01     15.32 o 
  -7 -11  10      523.57      532.04     14.15 o 
  -6 -11  10      221.56      225.09     10.90 o 
  -5 -11  10      526.73      561.24     29.56 o 
  -4 -11  10       88.44       85.15      7.66 o 
  -3 -11  10       97.37      105.34     12.07 o 
  -2 -11  10        7.07        0.81      8.29 o 
  -1 -11  10       67.26       83.17     25.32 o 
   0 -11  10      124.86       98.04     24.42 o 
   1 -11  10       88.79      109.57     15.23 o 
   2 -11  10      168.07      179.05     12.62 o 
   3 -11  10      124.34      107.23     11.17 o 
   4 -11  10      289.15      303.76     17.57 o 
   5 -11  10      109.39       98.85     11.62 o 
   6 -11  10        7.33       49.65     11.17 o 
   7 -11  10       21.55       -6.13     12.07 o 
 -11 -10  10       72.01      110.83     18.92 o 
 -10 -10  10       41.54       83.89     14.60 o 
  -9 -10  10      227.04      203.74     14.42 o 
  -8 -10  10     1538.34     1608.28     29.29 o 
  -7 -10  10      726.49      745.65     16.76 o 
  -6 -10  10       33.36       32.08      7.66 o 
  -5 -10  10        3.90       -1.89      5.41 o 
  -4 -10  10        1.66        0.36      8.11 o 
  -3 -10  10       25.08       11.26      5.68 o 
  -2 -10  10      648.63      675.00     24.33 o 
  -1 -10  10      868.59      837.89     30.10 o 
   0 -10  10        6.05       30.73     10.72 o 
   1 -10  10       35.28       25.41      8.74 o 
   2 -10  10       20.35       37.84      8.83 o 
   3 -10  10       13.46        4.14      8.47 o 
   4 -10  10       32.65       27.84     14.42 o 
   5 -10  10       28.89       30.37      8.74 o 
   6 -10  10       34.43       13.16      8.20 o 
   7 -10  10        3.09        4.42      8.02 o 
 -12  -9  10        0.48      -13.34     13.34 o 
 -11  -9  10        1.21      -10.36     10.36 o 
 -10  -9  10      167.52      134.35     17.30 o 
  -9  -9  10      176.29      178.05     10.09 o 
  -8  -9  10        7.31       19.91      6.31 o 
  -7  -9  10       38.56       31.81      6.85 o 
  -6  -9  10       20.83       15.14      5.05 o 
  -5  -9  10        0.65        2.97      4.69 o 
  -4  -9  10       47.75       43.25      6.85 o 
  -3  -9  10        7.41        7.93      6.40 o 
  -2  -9  10       12.42        5.86      5.68 o 
  -1  -9  10        0.09       -2.16      5.23 o 
   0  -9  10      794.22      751.81     18.66 o 
   1  -9  10     1032.86     1019.35     29.47 o 
   2  -9  10     1441.23     1519.97     40.20 o 
   3  -9  10        8.54       -6.13      9.64 o 
   4  -9  10       14.03       17.39     10.45 o 
   5  -9  10      635.97      620.91     17.75 o 
   6  -9  10      148.40      130.21     16.67 o 
   7  -9  10       78.94       62.17     10.27 o 
   8  -9  10       31.47        4.42     20.27 o 
 -12  -8  10       92.48       36.04     12.98 o 
 -11  -8  10      190.15      138.68     18.02 o 
 -10  -8  10      386.96      334.68     22.80 o 
  -9  -8  10     1488.89     1440.90     37.77 o 
  -8  -8  10     1532.36     1549.74     28.03 o 
  -7  -8  10      491.70      489.96     12.89 o 
  -6  -8  10      134.13      108.13      7.03 o 
  -5  -8  10      190.57      205.90     12.16 o 
  -4  -8  10        6.22        7.48      6.04 o 
  -3  -8  10      226.26      242.04     10.36 o 
  -2  -8  10       37.70       41.81      6.58 o 
  -1  -8  10     1885.90     1905.16     36.96 o 
   0  -8  10     1559.37     1575.60     31.73 o 
   1  -8  10     1592.41     1604.08     32.18 o 
   2  -8  10       87.55       74.61     10.81 o 
   3  -8  10      225.60      270.06     31.99 o 
   4  -8  10       66.56       89.30     12.71 o 
   5  -8  10       21.63       12.80      6.85 o 
   6  -8  10       81.21       64.07     29.10 o 
   7  -8  10       19.09        5.23      8.65 o 
   8  -8  10       31.37       42.53     17.93 o 
 -13  -7  10       73.88       94.61     15.77 o 
 -12  -7  10      593.83      490.50     28.75 o 
 -11  -7  10      188.84      209.23     13.70 o 
 -10  -7  10     1904.21     1877.32     46.33 o 
  -9  -7  10      143.25      127.32      8.38 o 
  -8  -7  10      214.25      222.03      8.83 o 
  -7  -7  10       78.40       90.74      8.38 o 
  -6  -7  10      297.06      304.04     14.15 o 
  -5  -7  10      672.62      683.57     17.30 o 
  -4  -7  10       52.10       50.64      6.22 o 
  -3  -7  10      138.22      131.11      8.38 o 
  -2  -7  10      693.72      692.87     49.21 o 
  -1  -7  10       44.86       32.89      5.95 o 
   0  -7  10       76.08       70.37      7.03 o 
   1  -7  10       56.20       61.45     12.61 o 
   2  -7  10      226.92      219.60      9.91 o 
   3  -7  10      321.77      334.41     10.18 o 
   4  -7  10        0.66       -3.96      7.03 o 
   5  -7  10      471.47      465.08     15.05 o 
   6  -7  10      543.50      567.55     21.45 o 
   7  -7  10       75.74       64.34     11.71 o 
   8  -7  10        2.16        2.43     15.59 o 
 -13  -6  10      119.86       99.03     18.92 o 
 -12  -6  10      275.46      287.90     15.95 o 
 -11  -6  10       61.30       49.56     17.21 o 
 -10  -6  10       87.49       80.47     12.52 o 
  -9  -6  10        5.83        7.21      6.58 o 
  -8  -6  10        0.65        4.05      9.46 o 
  -7  -6  10      762.05      793.72     24.06 o 
  -6  -6  10      994.14     1048.66     23.25 o 
  -5  -6  10      187.08      183.91      8.92 o 
  -4  -6  10       77.87       89.66     15.32 o 
  -3  -6  10        9.73       14.33      6.13 o 
  -2  -6  10      978.41      979.91     21.63 o 
  -1  -6  10     1929.28     1912.29     36.78 o 
   0  -6  10      584.27      582.09     15.41 o 
   1  -6  10       98.48       96.05      7.84 o 
   2  -6  10      682.66      724.04     18.93 o 
   3  -6  10      199.54      193.74      8.02 o 
   4  -6  10        1.24       -3.33      4.96 o 
   5  -6  10       14.17       19.64      9.01 o 
   6  -6  10       48.24       52.44     16.58 o 
   7  -6  10       66.48       93.53     11.62 o 
   8  -6  10       45.49       52.17     12.70 o 
 -13  -5  10        7.41       29.91     19.10 o 
 -12  -5  10       12.52       21.99     10.63 o 
 -11  -5  10       77.22       64.34     13.43 o 
 -10  -5  10     1441.45     1398.27     65.98 o 
  -9  -5  10      259.23      295.47     11.44 o 
  -8  -5  10      137.57      136.15      8.47 o 
  -7  -5  10       25.05       33.43      9.10 o 
  -6  -5  10      304.00      310.62     11.35 o 
  -5  -5  10       49.99       64.52      8.92 o 
  -4  -5  10     1309.71     1290.63     26.59 o 
  -3  -5  10      280.92      263.49     10.00 o 
  -2  -5  10       77.02       86.86      7.03 o 
  -1  -5  10     1023.99     1013.54     21.90 o 
   0  -5  10        9.10       -2.07      6.04 o 
   1  -5  10       20.08       20.00      4.87 o 
   2  -5  10       33.78       30.28      8.38 o 
   3  -5  10      117.87      123.27      7.12 o 
   4  -5  10        9.63       -2.61      4.60 o 
   5  -5  10        2.17       -4.60      4.60 o 
   6  -5  10       88.39       90.83      7.84 o 
   7  -5  10      364.54      369.19     14.15 o 
   8  -5  10      369.64      429.92     28.02 o 
 -14  -4  10       45.19       34.06     15.77 o 
 -13  -4  10      117.23      107.86     11.71 o 
 -12  -4  10        3.17        2.34      8.92 o 
 -11  -4  10      106.64       90.56     11.08 o 
 -10  -4  10      179.71      168.77     17.03 o 
  -9  -4  10     1313.36     1313.35     28.12 o 
  -8  -4  10      929.15      942.37     26.77 o 
  -7  -4  10        9.18        9.37      5.68 o 
  -6  -4  10     2317.82     2278.11     42.83 o 
  -5  -4  10     3346.79     3184.60     57.27 o 
  -4  -4  10     1088.25     1127.77     23.89 o 
  -3  -4  10      544.29      577.49     14.87 o 
  -2  -4  10     1495.95     1466.59     29.21 o 
  -1  -4  10     1823.01     1841.68     35.34 o 
   0  -4  10      329.17      340.18      9.64 o 
   1  -4  10      509.50      494.75     11.99 o 
   2  -4  10       35.35       22.17      5.77 o 
   3  -4  10       20.97       13.70      6.49 o 
   4  -4  10      296.51      295.21      9.73 o 
   5  -4  10       60.36       65.33      8.56 o 
   6  -4  10       25.68       28.29     13.43 o 
   7  -4  10       38.40       64.61     16.40 o 
   8  -4  10        6.68       28.83      8.92 o 
 -14  -3  10        5.55        5.05      9.28 o 
 -13  -3  10        8.17       16.85     11.62 o 
 -12  -3  10       27.33       -0.36      9.01 o 
 -11  -3  10        6.87        8.20      7.12 o 
 -10  -3  10      193.25      157.15     15.14 o 
  -9  -3  10      169.93      188.33     12.16 o 
  -8  -3  10     1077.46     1082.02     28.93 o 
  -7  -3  10      291.87      255.74     21.36 o 
  -6  -3  10      185.07      174.00      8.83 o 
  -5  -3  10      425.39      409.76     12.35 o 
  -4  -3  10     1956.98     1918.14     36.60 o 
  -3  -3  10     1575.85     1661.90     32.36 o 
  -2  -3  10      626.74      617.70     13.07 o 
  -1  -3  10      199.13      215.45      7.39 o 
   0  -3  10      793.74      786.17     15.77 o 
   1  -3  10      397.11      381.28     10.09 o 
   2  -3  10      119.24      114.17      8.47 o 
   3  -3  10      585.42      574.06     15.77 o 
   4  -3  10       77.07       68.57      7.66 o 
   5  -3  10      364.24      349.82     16.76 o 
   6  -3  10        1.38       11.53      9.91 o 
   7  -3  10      226.76      214.55     35.50 o 
   8  -3  10       71.07       73.89     10.54 o 
 -14  -2  10        2.19      -11.26     11.26 o 
 -13  -2  10       35.15       31.36     11.35 o 
 -12  -2  10      352.40      395.50     17.66 o 
 -11  -2  10      180.04      185.26     14.51 o 
 -10  -2  10        6.86        9.82      6.76 o 
  -9  -2  10      317.63      334.68     14.42 o 
  -8  -2  10       47.79       57.13     10.18 o 
  -7  -2  10      463.65      454.73     17.30 o 
  -6  -2  10      722.59      735.68     22.53 o 
  -5  -2  10      662.79      671.24     16.67 o 
  -4  -2  10       51.97       51.00      6.94 o 
  -3  -2  10      270.32      280.34      8.47 o 
  -2  -2  10      639.62      676.37     13.88 o 
  -1  -2  10       63.84       63.80      7.66 o 
   0  -2  10       24.78       33.43      5.86 o 
   1  -2  10      863.62      902.98     20.91 o 
   2  -2  10      133.96      124.89      8.38 o 
   3  -2  10     1230.49     1167.85     25.60 o 
   4  -2  10     1295.25     1335.23     28.75 o 
   5  -2  10      850.11      881.40     26.14 o 
   6  -2  10      266.32      292.59     16.04 o 
   7  -2  10       33.15       21.99     11.44 o 
   8  -2  10      155.61      173.01     23.70 o 
 -14  -1  10      251.59      277.27     43.34 o 
 -13  -1  10      238.11      262.04     16.40 o 
 -12  -1  10      278.91      295.83     14.78 o 
 -11  -1  10      335.15      316.38     15.32 o 
 -10  -1  10      149.60      183.01     13.16 o 
  -9  -1  10      208.69      218.70     12.71 o 
  -8  -1  10      173.91      168.50     10.63 o 
  -7  -1  10       54.39       47.58      8.38 o 
  -6  -1  10        1.29        3.60      6.58 o 
  -5  -1  10      839.57      767.25     22.44 o 
  -4  -1  10        2.38        1.89      7.93 o 
  -3  -1  10      869.79      884.79     21.18 o 
  -2  -1  10      188.52      187.52      8.83 o 
  -1  -1  10        9.48       -4.14      5.50 o 
   0  -1  10      210.88      200.23      9.73 o 
   1  -1  10        2.82       -2.07      5.50 o 
   2  -1  10      917.88      907.03     21.18 o 
   3  -1  10     3296.38     3246.78     59.79 o 
   4  -1  10     1416.47     1517.60     32.72 o 
   5  -1  10      131.56      126.15     13.88 o 
   6  -1  10      204.00      201.75     23.88 o 
   7  -1  10      507.25      514.37     20.73 o 
   8  -1  10      215.30      240.68     16.67 o 
 -14   0  10      220.39      236.00     14.87 o 
 -13   0  10      164.45      161.65     14.69 o 
 -12   0  10      198.49      199.77     13.34 o 
 -11   0  10      539.35      571.79     36.14 o 
 -10   0  10     1071.62     1063.33     29.38 o 
  -9   0  10      282.48      269.34     21.09 o 
  -8   0  10      891.01      789.50     23.43 o 
  -7   0  10     1833.25     1819.13     43.72 o 
  -6   0  10      762.16      752.72     18.02 o 
  -5   0  10      761.67      814.91     20.91 o 
  -4   0  10       35.65       19.01      6.22 o 
  -3   0  10       12.61        8.29     10.18 o 
  -2   0  10      165.96      158.59     11.80 o 
  -1   0  10       18.69       26.40      5.86 o 
   0   0  10      260.16      258.62     11.08 o 
   1   0  10      304.78      301.97     11.62 o 
   2   0  10      242.59      233.57     11.08 o 
   3   0  10      356.01      361.71     12.71 o 
   4   0  10       47.15       54.96      8.83 o 
   5   0  10      595.05      631.81     22.44 o 
   6   0  10      146.62      136.96     19.55 o 
   7   0  10        6.20        3.51      8.29 o 
 -14   1  10      226.17      214.91     22.53 o 
 -13   1  10      319.60      357.11     16.22 o 
 -12   1  10      422.66      441.92     25.14 o 
 -11   1  10        4.29        8.65     10.09 o 
 -10   1  10       75.11       59.65     17.57 o 
  -9   1  10       59.28       77.13      9.10 o 
  -8   1  10     2238.44     2338.39     44.54 o 
  -7   1  10      903.54      963.00     21.81 o 
  -6   1  10       29.09       31.72      9.82 o 
  -5   1  10      619.83      637.87     16.40 o 
  -4   1  10        2.63       -0.45      5.23 o 
  -3   1  10     1260.32     1319.15     28.66 o 
  -2   1  10       35.39       45.41      7.66 o 
  -1   1  10      201.11      225.37      9.91 o 
   0   1  10      213.25      226.09     14.69 o 
   1   1  10      140.59      135.88      8.92 o 
   2   1  10     1483.01     1389.02     30.29 o 
   3   1  10      332.02      358.02     13.52 o 
   4   1  10      181.74      164.36     15.77 o 
   5   1  10      184.89      197.52     13.52 o 
   6   1  10        0.05       -7.84      7.84 o 
   7   1  10      203.58      214.91     25.41 o 
 -14   2  10       67.76       90.20     37.30 o 
 -12   2  10        0.74       -3.15      7.57 o 
 -11   2  10       44.98       28.38     15.50 o 
 -10   2  10       92.25       50.64      9.91 o 
  -9   2  10       27.16       24.87      5.95 o 
  -8   2  10       11.46       19.28      9.64 o 
  -7   2  10      542.54      547.55     18.29 o 
  -6   2  10      183.47      166.25     10.54 o 
  -5   2  10      194.29      190.04     10.99 o 
  -4   2  10       31.70       16.04      6.85 o 
  -3   2  10      716.30      743.24     18.84 o 
  -2   2  10      213.05      218.43      9.91 o 
  -1   2  10     1238.74     1229.52     26.68 o 
   0   2  10     1258.71     1314.69     28.21 o 
   1   2  10      839.87      780.92     19.92 o 
   2   2  10       27.34       18.20     10.63 o 
   3   2  10      215.32      203.83     12.25 o 
   4   2  10      278.40      265.20     29.20 o 
   5   2  10       43.24       40.82      9.73 o 
   6   2  10        5.11       30.82     14.69 o 
 -12   3  10        5.74       30.19     10.36 o 
 -11   3  10       11.24       -2.97      7.12 o 
 -10   3  10      139.63      144.53     10.54 o 
  -9   3  10      223.29      195.54     18.11 o 
  -8   3  10      125.11      131.29     11.08 o 
  -7   3  10        1.28       11.89      6.67 o 
  -6   3  10      755.87      814.07     23.79 o 
  -5   3  10        8.98       13.97      6.94 o 
  -4   3  10      792.78      830.40     23.97 o 
  -3   3  10      512.18      555.57     19.65 o 
  -2   3  10      889.00      882.96     25.60 o 
  -1   3  10      509.10      482.93     18.02 o 
   0   3  10       44.19       58.03      7.12 o 
   1   3  10      464.09      450.30     14.51 o 
   2   3  10      935.97      932.87     23.16 o 
   3   3  10      135.36      127.68     16.13 o 
   4   3  10       19.70       25.86      9.55 o 
   5   3  10       35.71       52.71     11.17 o 
 -12   4  10      125.01      123.90     15.50 o 
 -11   4  10       75.34       56.50     13.34 o 
 -10   4  10        6.75       14.42      7.66 o 
  -9   4  10       15.12       -1.17      8.11 o 
  -8   4  10        4.23        7.30      6.85 o 
  -7   4  10       84.23       93.89     29.19 o 
  -6   4  10      147.00      169.13     10.90 o 
  -5   4  10      570.55      571.44     20.01 o 
  -4   4  10        0.88        4.69      7.12 o 
  -3   4  10      794.33      840.84     25.14 o 
  -2   4  10      381.52      410.29     23.52 o 
  -1   4  10        0.56       17.03     11.17 o 
   0   4  10      997.64      975.88     61.65 o 
   1   4  10      720.62      708.88     19.29 o 
   2   4  10      122.17      107.95      9.82 o 
   3   4  10        7.05       -0.27      7.12 o 
   4   4  10        9.94        2.61     12.16 o 
   5   4  10       42.23       52.17     10.99 o 
 -12   5  10       66.40       82.18     17.12 o 
 -11   5  10       39.09       45.05     12.89 o 
 -10   5  10       30.47       -9.73      9.73 o 
  -9   5  10      205.57      233.11     23.43 o 
  -8   5  10       83.79       84.16     14.42 o 
  -7   5  10     1320.97     1317.19     34.34 o 
  -6   5  10      275.22      278.53     16.94 o 
  -5   5  10      142.72      212.57     12.71 o 
  -4   5  10       80.19       89.84     10.81 o 
  -3   5  10      483.50      468.69     18.47 o 
  -2   5  10        1.67       -6.13      7.21 o 
  -1   5  10      298.77      273.04     18.74 o 
   0   5  10      157.43      131.38     12.89 o 
   1   5  10       33.47       23.88      9.10 o 
   2   5  10       10.50        7.66     11.62 o 
   3   5  10        4.70       26.13     15.77 o 
   4   5  10        8.49       -2.43      9.46 o 
 -11   6  10      100.52      145.43     16.58 o 
 -10   6  10      214.57      198.60     22.08 o 
  -9   6  10      439.00      454.98     27.12 o 
  -8   6  10       61.23       61.81     14.33 o 
  -7   6  10      188.77      176.88     19.01 o 
  -6   6  10      740.07      759.71     23.43 o 
  -5   6  10       30.57       21.26      7.84 o 
  -4   6  10        0.32       16.40     10.36 o 
  -3   6  10       20.94       22.17      9.55 o 
  -2   6  10       66.30       80.74      9.73 o 
  -1   6  10       90.25      127.86     12.34 o 
   0   6  10        0.06        7.57     16.76 o 
   1   6  10        1.37        7.57     15.05 o 
   2   6  10       25.96       58.03     11.35 o 
   3   6  10       38.85       51.81     13.43 o 
 -10   7  10      418.27      472.55     30.37 o 
  -9   7  10        0.39        6.94     11.62 o 
  -8   7  10      345.99      346.93     23.61 o 
  -7   7  10     1130.89     1248.79     50.56 o 
  -6   7  10       25.33       30.46     14.24 o 
  -5   7  10      168.74      154.00     16.85 o 
  -4   7  10      240.19      253.21     15.32 o 
  -3   7  10      263.79      276.28     15.95 o 
  -2   7  10      121.22      121.46     11.17 o 
  -1   7  10       59.58       51.36     21.54 o 
   0   7  10        0.02       18.29     30.55 o 
   1   7  10        4.24       -0.81      8.83 o 
  -8   8  10      172.38      182.20     21.63 o 
  -7   8  10      123.20      102.27     15.50 o 
  -6   8  10      318.61      317.28     24.96 o 
  -5   8  10      141.90      208.15     20.27 o 
  -4   8  10      285.68      272.40     21.81 o 
  -3   8  10       72.44       53.88     10.90 o 
  -2   8  10       48.24       28.38      8.74 o 
  -1   8  10      106.61      120.56     37.21 o 
  -5 -14  11      229.37      200.76     18.11 o 
  -4 -14  11       84.62       88.57     12.80 o 
  -3 -14  11      203.62      199.95     17.93 o 
  -2 -14  11       41.90       44.06     24.51 o 
  -1 -14  11        2.01        5.14     28.20 o 
   0 -14  11       55.75       85.51     16.58 o 
   1 -14  11       73.68       83.44     15.77 o 
   2 -14  11      102.53      141.83     14.96 o 
  -7 -13  11      229.54      240.41     19.28 o 
  -6 -13  11        1.06       -7.75      7.75 o 
  -5 -13  11      169.10      153.36     12.34 o 
  -4 -13  11      217.49      206.44     13.79 o 
  -3 -13  11       34.10       19.37     19.82 o 
  -2 -13  11        2.57       12.89     15.59 o 
  -1 -13  11      173.45      186.70     14.42 o 
   0 -13  11      466.18      441.74     19.37 o 
   1 -13  11        0.01        1.44     13.43 o 
   2 -13  11       62.59       71.90     21.63 o 
   3 -13  11       69.37      100.56     12.71 o 
   4 -13  11      154.50      190.22     22.98 o 
  -9 -12  11      278.65      243.93     20.27 o 
  -8 -12  11       99.94      125.25     12.16 o 
  -7 -12  11      498.84      491.57     14.24 o 
  -6 -12  11      420.40      426.23     33.79 o 
  -5 -12  11       49.92       64.43     17.03 o 
  -4 -12  11      146.02      139.04     16.58 o 
  -3 -12  11        9.04        8.92      9.82 o 
  -2 -12  11       64.43       79.47     12.25 o 
  -1 -12  11      189.58      168.05     12.98 o 
   0 -12  11      494.73      505.63     20.82 o 
   1 -12  11        4.11       14.15     10.00 o 
   2 -12  11      203.33      202.20     13.61 o 
   3 -12  11      397.34      389.11     18.56 o 
   4 -12  11        9.85       -0.54     10.27 o 
   5 -12  11      103.81      124.98     15.59 o 
 -10 -11  11      257.78      291.78     22.53 o 
  -9 -11  11       16.72       -8.65      8.65 o 
  -8 -11  11      500.50      531.04     14.60 o 
  -7 -11  11      661.95      669.85     16.40 o 
  -6 -11  11      320.00      290.25     13.43 o 
  -5 -11  11      420.87      399.74     11.99 o 
  -4 -11  11      310.10      310.43     10.63 o 
  -3 -11  11      276.83      251.05     16.22 o 
  -2 -11  11      108.67      103.98     12.16 o 
  -1 -11  11        0.42        3.33      9.46 o 
   0 -11  11       27.16       14.96      9.01 o 
   1 -11  11      117.51      114.98     10.99 o 
   2 -11  11       12.63       28.38     11.80 o 
   3 -11  11      170.73      181.21     29.29 o 
   4 -11  11      198.88      196.44     14.69 o 
   5 -11  11      458.55      470.93     23.34 o 
   6 -11  11       55.86      105.51     11.89 o 
 -11 -10  11      354.48      350.62     24.24 o 
 -10 -10  11      501.11      484.45     58.39 o 
  -9 -10  11      429.43      395.33     27.84 o 
  -8 -10  11       30.44       33.61      7.57 o 
  -7 -10  11       31.16       32.98      7.12 o 
  -6 -10  11       36.54       40.28      7.93 o 
  -5 -10  11      108.15      114.89      7.75 o 
  -4 -10  11       36.00       41.54      6.67 o 
  -3 -10  11       31.10       26.58     11.53 o 
  -2 -10  11      452.86      399.66     13.16 o 
  -1 -10  11       27.79       29.92      9.46 o 
   0 -10  11        1.27       -1.26      9.28 o 
   1 -10  11      860.87      917.45     28.84 o 
   2 -10  11      124.69      121.56     18.11 o 
   3 -10  11        0.69       12.98     11.89 o 
   4 -10  11       34.86       53.07     11.35 o 
   5 -10  11       29.61       23.52      9.28 o 
   6 -10  11       11.26       -7.12      7.12 o 
 -11  -9  11       96.14       97.95     13.34 o 
 -10  -9  11      111.09      102.54     11.89 o 
  -9  -9  11        4.25       -6.58      6.58 o 
  -8  -9  11       31.63       35.14      6.67 o 
  -7  -9  11       36.77       32.62      5.59 o 
  -6  -9  11        0.37       -2.79     10.36 o 
  -5  -9  11      970.62      993.55     41.37 o 
  -4  -9  11     1064.93     1062.26     32.99 o 
  -3  -9  11       16.53       18.65      6.76 o 
  -2  -9  11      597.06      561.08     19.56 o 
  -1  -9  11     1626.87     1568.91     32.18 o 
   0  -9  11      539.48      519.52     18.56 o 
   1  -9  11       23.41        2.97      8.74 o 
   2  -9  11      521.84      509.07     19.47 o 
   3  -9  11      328.81      314.58     17.12 o 
   4  -9  11      260.09      240.23     16.58 o 
   5  -9  11       24.62       28.11     24.15 o 
   6  -9  11      268.95      257.08     21.99 o 
   7  -9  11       48.47       61.00     14.42 o 
 -12  -8  11        0.90       24.69     13.88 o 
 -11  -8  11      792.29      832.89     29.02 o 
 -10  -8  11      210.56      218.97     15.32 o 
  -9  -8  11      226.57      213.74     12.53 o 
  -8  -8  11      143.48      124.53      7.75 o 
  -7  -8  11      144.33      130.12      7.75 o 
  -6  -8  11      798.06      825.61     20.19 o 
  -5  -8  11      696.09      731.69     18.66 o 
  -4  -8  11       14.97       18.74      6.04 o 
  -3  -8  11      606.21      623.72     16.76 o 
  -2  -8  11      242.14      268.08     10.99 o 
  -1  -8  11      214.58      179.14      9.46 o 
   0  -8  11      599.65      603.80     16.31 o 
   1  -8  11      538.75      573.23     15.77 o 
   2  -8  11      302.50      351.89     19.46 o 
   3  -8  11       42.21       40.28     18.11 o 
   4  -8  11        1.38       -2.43      7.30 o 
   5  -8  11      248.06      262.67     16.13 o 
   6  -8  11      310.13      320.52     22.80 o 
   7  -8  11      162.38      146.97     25.32 o 
 -12  -7  11       27.06       38.48      9.64 o 
 -11  -7  11       60.24       51.63     12.16 o 
 -10  -7  11      388.23      351.62     17.57 o 
  -9  -7  11      552.08      550.97     14.15 o 
  -8  -7  11      211.83      225.36     11.89 o 
  -7  -7  11       26.68       16.58      6.49 o 
  -6  -7  11      430.13      451.39     15.05 o 
  -5  -7  11      350.39      350.81     12.71 o 
  -4  -7  11      552.39      562.79     15.68 o 
  -3  -7  11        0.65        2.16      6.40 o 
  -2  -7  11      195.05      186.62      9.73 o 
  -1  -7  11      759.50      709.72     17.84 o 
   0  -7  11     1865.80     1800.54     37.23 o 
   1  -7  11     1540.52     1479.74     30.29 o 
   2  -7  11        0.23        0.72      5.41 o 
   3  -7  11        5.73        9.37      6.58 o 
   4  -7  11       53.54       42.08     25.05 o 
   5  -7  11      126.47      131.38     10.36 o 
   6  -7  11       71.94       86.14     11.71 o 
   7  -7  11       61.42       64.88     31.63 o 
 -13  -6  11       83.40       63.71     18.92 o 
 -12  -6  11       19.34       25.59     10.09 o 
 -11  -6  11       11.79        0.54     15.59 o 
 -10  -6  11      428.51      419.75     17.03 o 
  -9  -6  11      265.11      265.11     11.80 o 
  -8  -6  11     1087.05     1100.92     24.70 o 
  -7  -6  11     1156.52     1166.39     25.60 o 
  -6  -6  11      633.77      620.66     16.67 o 
  -5  -6  11       76.72       81.01      7.48 o 
  -4  -6  11      579.67      581.99     15.86 o 
  -3  -6  11      579.68      562.08     15.50 o 
  -2  -6  11      110.33      120.83      8.11 o 
  -1  -6  11      973.85      979.97     22.08 o 
   0  -6  11      172.03      177.97      9.46 o 
   1  -6  11       87.41       75.78      7.48 o 
   2  -6  11      337.23      331.34     13.52 o 
   3  -6  11        0.42        6.13      4.96 o 
   4  -6  11      127.37      108.13     14.60 o 
   5  -6  11       18.86        3.60      6.31 o 
   6  -6  11        1.59       -7.48      7.48 o 
   7  -6  11      324.20      297.46     22.08 o 
 -13  -5  11       84.98       54.15     11.08 o 
 -12  -5  11      178.06      158.77     15.23 o 
 -11  -5  11      133.12      158.95     22.08 o 
 -10  -5  11      180.57      193.19     10.45 o 
  -9  -5  11      467.15      463.55     13.07 o 
  -8  -5  11      145.53      136.24      9.28 o 
  -7  -5  11      488.13      506.09     14.78 o 
  -6  -5  11     2296.11     2304.68     52.29 o 
  -5  -5  11      846.03      883.14     20.64 o 
  -4  -5  11      174.81      178.42      8.92 o 
  -3  -5  11     2919.32     2724.66     50.05 o 
  -2  -5  11     3719.76     3610.73     64.49 o 
  -1  -5  11       57.58       58.93      7.12 o 
   0  -5  11       39.20       40.64      6.85 o 
   1  -5  11      192.87      186.44      9.37 o 
   2  -5  11      212.88      185.27      7.75 o 
   3  -5  11     1218.03     1195.14     22.53 o 
   4  -5  11        1.54        5.50      6.76 o 
   5  -5  11       27.35       51.00     12.70 o 
   6  -5  11      424.15      459.31     18.02 o 
   7  -5  11      242.31      220.05     22.44 o 
 -13  -4  11       36.73       20.81      9.91 o 
 -12  -4  11        9.07        2.79     10.18 o 
 -11  -4  11       12.03       -6.94      6.94 o 
 -10  -4  11        0.67       -5.59      5.59 o 
  -9  -4  11      948.39     1017.97     29.02 o 
  -8  -4  11     1095.44     1111.57     30.10 o 
  -7  -4  11      236.25      226.72     10.09 o 
  -6  -4  11      223.16      216.36      9.91 o 
  -5  -4  11        5.98       11.62      7.84 o 
  -4  -4  11      372.32      342.35     14.87 o 
  -3  -4  11      111.02      109.21      7.30 o 
  -2  -4  11      305.13      339.18     18.56 o 
  -1  -4  11       31.12       31.36      8.56 o 
   0  -4  11       43.70       45.59      7.21 o 
   1  -4  11       57.15       63.80      8.20 o 
   2  -4  11       76.40       67.13      8.74 o 
   3  -4  11      139.27      130.39      9.10 o 
   4  -4  11        0.75       -2.70      5.68 o 
   5  -4  11        6.94        6.85     10.90 o 
   6  -4  11      175.32      195.45     12.62 o 
   7  -4  11      458.50      489.50     36.50 o 
 -14  -3  11        3.33      -13.34     13.34 o 
 -13  -3  11        4.80        2.43     10.09 o 
 -12  -3  11       83.65       91.64     18.02 o 
 -11  -3  11       23.62       56.86     29.10 o 
 -10  -3  11      227.89      178.33     23.88 o 
  -9  -3  11       18.98       20.81     14.51 o 
  -8  -3  11     1177.92     1126.83     30.19 o 
  -7  -3  11       35.07       33.52      7.66 o 
  -6  -3  11      605.25      587.13     15.50 o 
  -5  -3  11     1006.23      936.36     26.77 o 
  -4  -3  11       29.20       20.54      5.59 o 
  -3  -3  11     1086.77     1078.98     25.51 o 
  -2  -3  11      390.36      378.93     11.90 o 
  -1  -3  11      210.64      220.68     14.06 o 
   0  -3  11     1117.22     1152.34     24.79 o 
   1  -3  11      660.17      684.28     17.21 o 
   2  -3  11      588.65      575.95     16.22 o 
   3  -3  11       75.30       89.66     13.97 o 
   4  -3  11      528.09      546.91     16.31 o 
   5  -3  11      314.59      301.33     15.95 o 
   6  -3  11      571.81      545.20     20.64 o 
   7  -3  11        9.71        8.83      8.74 o 
 -14  -2  11      192.67      184.72     15.41 o 
 -13  -2  11      304.63      321.52     17.03 o 
 -12  -2  11      208.82      206.26     13.79 o 
 -11  -2  11        4.02       12.79      8.65 o 
 -10  -2  11      421.13      397.13     16.58 o 
  -9  -2  11      889.31      924.59     26.50 o 
  -8  -2  11       12.21       14.51      7.84 o 
  -7  -2  11       46.24       24.33      8.83 o 
  -6  -2  11      213.04      224.46     13.34 o 
  -5  -2  11      302.18      304.76     10.99 o 
  -4  -2  11     1129.04     1133.25     24.43 o 
  -3  -2  11       46.01       31.63      8.11 o 
  -2  -2  11      816.72      811.31     23.79 o 
  -1  -2  11        3.60        4.96      7.30 o 
   0  -2  11        2.36       14.06      5.59 o 
   1  -2  11      315.57      278.27     21.00 o 
   2  -2  11       21.70       18.29      8.11 o 
   3  -2  11      508.03      484.91     14.87 o 
   4  -2  11        4.89        6.40     10.18 o 
   5  -2  11       52.43       44.06      9.73 o 
   6  -2  11        6.92       29.64     10.90 o 
   7  -2  11      100.99      124.35     12.80 o 
 -14  -1  11      179.36      174.18     18.83 o 
 -13  -1  11       64.76       67.04     10.36 o 
 -12  -1  11      803.33      863.71     26.95 o 
 -11  -1  11     1076.17     1165.88     32.27 o 
 -10  -1  11      108.22      114.53     18.20 o 
  -9  -1  11       20.83       20.72      8.11 o 
  -8  -1  11      786.56      786.41     23.79 o 
  -7  -1  11     1015.46     1031.07     30.64 o 
  -6  -1  11       29.14       29.55      9.73 o 
  -5  -1  11        4.46       11.17      6.76 o 
  -4  -1  11      117.83      127.68     10.00 o 
  -3  -1  11      129.64      139.94      8.02 o 
  -2  -1  11     1719.66     1666.73     33.53 o 
  -1  -1  11       74.92       83.89      7.66 o 
   0  -1  11      649.98      700.41     18.02 o 
   1  -1  11      613.64      642.01     20.10 o 
   2  -1  11     1117.76     1015.49     23.52 o 
   3  -1  11      109.21      115.43      8.56 o 
   4  -1  11      407.12      403.53     17.39 o 
   5  -1  11      894.74      957.10     43.71 o 
   6  -1  11       18.06       25.23     18.02 o 
 -14   0  11      370.17      457.05     21.18 o 
 -13   0  11      568.95      598.46     21.18 o 
 -12   0  11       85.45      103.80     11.35 o 
 -11   0  11        5.25       -1.17      7.48 o 
 -10   0  11       16.81       24.33      9.28 o 
  -9   0  11      243.01      182.56     21.45 o 
  -8   0  11      499.29      473.65     27.03 o 
  -7   0  11       52.91       58.39      8.83 o 
  -6   0  11       55.12       69.92      9.28 o 
  -5   0  11       96.32       83.53      9.91 o 
  -4   0  11     1164.46     1126.39     27.67 o 
  -3   0  11       55.29       57.04      7.03 o 
  -2   0  11        0.45       -5.41      5.41 o 
  -1   0  11       41.99       40.10      8.38 o 
   0   0  11        9.10       11.80      6.13 o 
   1   0  11      859.00      901.33     21.81 o 
   2   0  11     1547.03     1508.72     32.09 o 
   3   0  11      629.68      609.92     21.27 o 
   4   0  11       21.49       22.53     11.26 o 
   5   0  11        0.80       26.49      8.92 o 
   6   0  11        4.78       10.36     14.06 o 
 -13   1  11      122.95      106.60     11.53 o 
 -12   1  11        1.94        0.18     10.18 o 
 -11   1  11      240.19      211.40     13.07 o 
 -10   1  11        0.28        4.23      7.84 o 
  -9   1  11        1.45       11.62     13.07 o 
  -8   1  11      246.43      198.24     11.89 o 
  -7   1  11      155.32      121.83     11.71 o 
  -6   1  11      750.55      747.92     18.48 o 
  -5   1  11     3296.48     3246.16     59.43 o 
  -4   1  11      114.68      112.09      8.47 o 
  -3   1  11        0.88       10.63      7.66 o 
  -2   1  11       72.06       73.80     11.44 o 
  -1   1  11      277.17      285.56     11.17 o 
   0   1  11        2.10       -2.79      6.31 o 
   1   1  11       16.36        2.07      5.50 o 
   2   1  11      196.66      188.60     10.63 o 
   3   1  11       98.60      100.92     12.89 o 
   4   1  11        9.25       14.87      9.19 o 
   5   1  11       42.32       44.42      9.82 o 
   6   1  11        0.38       -7.21      9.37 o 
 -13   2  11        0.21       -2.79     18.02 o 
 -12   2  11       30.52       25.23     11.80 o 
 -11   2  11      109.30       94.97     11.26 o 
 -10   2  11      238.90      219.33     12.89 o 
  -9   2  11       10.34        9.73      8.11 o 
  -8   2  11      315.88      327.20     15.14 o 
  -7   2  11      886.14     1006.51     23.16 o 
  -6   2  11     2150.56     2228.30     43.18 o 
  -5   2  11      257.47      250.24     10.54 o 
  -4   2  11      303.50      302.87     11.98 o 
  -3   2  11       28.57       12.52      6.76 o 
  -2   2  11      296.30      321.43     11.98 o 
  -1   2  11       11.17        6.22     10.99 o 
   0   2  11       34.20       35.86      7.57 o 
   1   2  11      204.57      203.92     10.72 o 
   2   2  11     1259.05     1240.19     28.03 o 
   3   2  11      592.22      584.22     28.84 o 
   4   2  11      130.15      122.64     11.80 o 
   5   2  11        4.27        3.96     17.66 o 
 -12   3  11      124.86      130.12     17.66 o 
 -11   3  11       95.76      100.56     10.63 o 
 -10   3  11      149.61      131.47     11.35 o 
  -9   3  11      147.89      139.58     20.18 o 
  -8   3  11      577.90      555.75     19.10 o 
  -7   3  11      144.68      136.96     10.54 o 
  -6   3  11      529.98      534.12     19.10 o 
  -5   3  11      989.42      975.62     38.75 o 
  -4   3  11      356.58      334.86     16.58 o 
  -3   3  11      123.37       92.99     10.36 o 
  -2   3  11       16.78       15.86      6.31 o 
  -1   3  11      560.72      527.27     16.13 o 
   0   3  11     1089.41     1109.19     25.78 o 
   1   3  11      333.57      291.60     12.89 o 
   2   3  11       88.67       66.41      8.02 o 
   3   3  11       55.59       48.12     10.36 o 
   4   3  11       54.58       53.07     15.68 o 
 -12   4  11       46.82       54.78     13.97 o 
 -10   4  11        0.25       -6.22     12.79 o 
  -8   4  11       20.09       22.62     13.34 o 
  -7   4  11      538.41      547.36     19.10 o 
  -6   4  11      760.29      821.90     24.78 o 
  -5   4  11        0.24        3.51      8.65 o 
  -4   4  11       74.80       54.42     14.51 o 
  -3   4  11      324.16      331.43     24.69 o 
  -2   4  11       80.71       76.59      9.73 o 
  -1   4  11        0.79       -6.04      9.73 o 
   0   4  11        4.50       -7.75      9.82 o 
   1   4  11       19.63       18.11     11.44 o 
   2   4  11      134.45      113.81     12.16 o 
   3   4  11      330.32      325.57     17.93 o 
 -11   5  11        1.77       28.74     13.79 o 
 -10   5  11      383.48      448.04     28.11 o 
  -9   5  11      353.43      413.79     25.32 o 
  -8   5  11       20.75       15.32      8.29 o 
  -7   5  11      103.96      101.64      9.73 o 
  -6   5  11      763.56      800.09     26.50 o 
  -5   5  11       78.98       98.67     10.72 o 
  -4   5  11      331.75      357.38     44.88 o 
  -3   5  11      398.90      393.88     16.67 o 
  -2   5  11       22.04       16.31      8.74 o 
  -1   5  11       10.53       32.89      9.28 o 
   0   5  11       14.19       14.33     14.78 o 
   1   5  11       71.06       61.36      8.38 o 
   2   5  11      503.43      513.74     22.17 o 
 -10   6  11       59.32       36.40     13.70 o 
  -9   6  11      326.26      341.88     23.43 o 
  -8   6  11      609.70      686.69     34.42 o 
  -7   6  11     1028.23     1130.07     46.77 o 
  -6   6  11      235.35      243.84     13.16 o 
  -5   6  11        0.19       -4.14      7.66 o 
  -4   6  11      390.21      368.56     18.38 o 
  -3   6  11      181.12      175.89     28.20 o 
  -2   6  11      112.93      133.00     11.71 o 
  -1   6  11        9.74       18.02     13.16 o 
   0   6  11      112.54      126.78     15.77 o 
   1   6  11      116.22      149.40     13.25 o 
  -8   7  11      543.03      635.04     32.89 o 
  -7   7  11        0.15       -2.88     15.41 o 
  -6   7  11      641.62      636.94     32.35 o 
  -5   7  11      168.54      173.37     18.47 o 
  -4   7  11       16.68        2.88     10.27 o 
  -3   7  11        1.71       11.80      7.93 o 
  -2   7  11        9.92      101.01     20.09 o 
  -1   7  11       81.62      110.29     12.61 o 
  -4 -14  12       81.58       89.12     12.43 o 
  -3 -14  12       53.71       77.13     14.06 o 
  -2 -14  12        6.75        7.03      8.65 o 
  -1 -14  12       14.47       27.21     10.09 o 
   0 -14  12      143.18      128.67     13.16 o 
  -6 -13  12      548.00      568.62     22.80 o 
  -5 -13  12      137.75      156.61     21.27 o 
  -4 -13  12        0.62        2.79     13.34 o 
  -3 -13  12       13.75        2.97     16.22 o 
  -2 -13  12       28.36       18.92     12.80 o 
  -1 -13  12        1.11       -0.36     12.07 o 
   0 -13  12        0.12       12.61     10.63 o 
   1 -13  12        5.94       20.81     17.39 o 
   2 -13  12       80.56       91.82     11.71 o 
  -8 -12  12      184.23      191.66     22.62 o 
  -7 -12  12      123.75      111.37     11.53 o 
  -6 -12  12       48.19       38.48      7.48 o 
  -5 -12  12      117.03      134.44     12.25 o 
  -4 -12  12       44.71        4.42     17.66 o 
  -3 -12  12       27.59       28.83     10.00 o 
  -2 -12  12        3.68       20.09      8.92 o 
  -1 -12  12      194.06      235.81     21.99 o 
   0 -12  12       38.07       19.19     20.54 o 
   1 -12  12        5.06       12.34      9.91 o 
   2 -12  12      105.99       83.80     12.07 o 
   3 -12  12      175.15      150.03     25.68 o 
   4 -12  12        0.40       -3.06      8.11 o 
  -9 -11  12      136.87      142.01     21.90 o 
  -8 -11  12        0.17        1.80      8.02 o 
  -7 -11  12       35.46       36.76      7.39 o 
  -6 -11  12      174.18      165.62     10.81 o 
  -5 -11  12      305.77      331.34     14.51 o 
  -4 -11  12      121.19      125.43      8.29 o 
  -3 -11  12      243.01      216.71     38.39 o 
  -2 -11  12      303.16      294.21     16.94 o 
  -1 -11  12        0.36       14.51     13.25 o 
   0 -11  12      232.79      228.79     16.76 o 
   1 -11  12        1.91        4.05      9.37 o 
   2 -11  12       30.58       14.42      8.65 o 
   3 -11  12       13.27       23.61      9.46 o 
   4 -11  12       13.29       -7.12      8.20 o 
   5 -11  12       14.83       27.57     33.52 o 
 -10 -10  12      120.36      126.60     15.86 o 
  -9 -10  12       29.94       18.65     18.65 o 
  -8 -10  12        0.24        2.52      6.94 o 
  -7 -10  12        2.10       -0.99      5.05 o 
  -6 -10  12       17.57       18.65     10.81 o 
  -5 -10  12      462.27      487.97     11.99 o 
  -4 -10  12        1.06       -6.13      6.13 o 
  -3 -10  12      366.01      364.06     15.59 o 
  -2 -10  12      929.53     1004.07     28.30 o 
  -1 -10  12      137.58      164.00     13.16 o 
   0 -10  12       10.92       27.66     12.70 o 
   1 -10  12      202.02      192.20     13.25 o 
   2 -10  12      232.27      234.47     15.77 o 
   3 -10  12      402.85      395.50     19.46 o 
   4 -10  12      111.49      127.05     25.77 o 
   5 -10  12        0.62        8.92     26.94 o 
 -11  -9  12      100.15       87.58     18.56 o 
 -10  -9  12       85.41       82.99     14.69 o 
  -9  -9  12       23.94       15.32      7.66 o 
  -8  -9  12      158.70      164.09      8.65 o 
  -7  -9  12       69.40       88.12      7.66 o 
  -6  -9  12       89.16       79.56      7.75 o 
  -5  -9  12        1.26       -3.96      5.50 o 
  -4  -9  12      362.36      356.04     15.68 o 
  -3  -9  12     1458.90     1582.70     32.90 o 
  -2  -9  12     1026.21     1020.42     23.61 o 
  -1  -9  12       16.37       20.00      6.49 o 
   0  -9  12      465.34      491.40     15.23 o 
   1  -9  12      348.83      358.83     20.28 o 
   2  -9  12      197.55      183.10     13.16 o 
   3  -9  12       47.57       51.63      8.92 o 
   4  -9  12       55.61       79.11     24.06 o 
   5  -9  12       35.06       55.78     36.22 o 
   6  -9  12        5.32       -3.60      9.73 o 
 -12  -8  12       31.12       18.47     12.80 o 
 -11  -8  12      303.33      286.55     17.48 o 
 -10  -8  12        1.21       -1.62      9.19 o 
  -9  -8  12      117.91      107.59      7.39 o 
  -8  -8  12      116.95      107.86     13.70 o 
  -7  -8  12       61.84       50.55      8.02 o 
  -6  -8  12      430.72      428.76     14.24 o 
  -5  -8  12     1001.87     1021.23     23.52 o 
  -4  -8  12       43.66       19.73      9.01 o 
  -3  -8  12       64.88       55.24      8.20 o 
  -2  -8  12      943.12      972.82     22.53 o 
  -1  -8  12     1039.32      996.54     28.12 o 
   0  -8  12       80.48       82.63      8.11 o 
   1  -8  12        1.62       -1.44      5.68 o 
   2  -8  12      621.42      613.52     16.85 o 
   3  -8  12       47.05       33.16      8.83 o 
   4  -8  12       48.42       86.77     12.70 o 
   5  -8  12       67.30       79.47     10.72 o 
   6  -8  12        7.55        9.10     12.07 o 
 -12  -7  12       11.07       -3.69      8.74 o 
 -11  -7  12      315.99      281.06     17.57 o 
 -10  -7  12      423.76      398.66     17.57 o 
  -9  -7  12      633.32      657.59     16.13 o 
  -8  -7  12      805.77      892.57     21.90 o 
  -7  -7  12      300.10      297.01     15.14 o 
  -6  -7  12      490.46      473.56     14.96 o 
  -5  -7  12      766.66      816.51     20.37 o 
  -4  -7  12      536.47      513.04     15.50 o 
  -3  -7  12      479.76      504.65     19.01 o 
  -2  -7  12        0.66        1.17      6.22 o 
  -1  -7  12      645.38      619.57     16.85 o 
   0  -7  12        2.88       11.17      7.39 o 
   1  -7  12       17.25       -2.61      8.56 o 
   2  -7  12        6.04        8.02      7.48 o 
   3  -7  12       11.02        5.41      6.49 o 
   4  -7  12      145.25      159.13     15.23 o 
   5  -7  12        3.65       31.63     10.81 o 
 -13  -6  12       18.81       15.41     17.39 o 
 -12  -6  12        4.57        7.30     11.44 o 
 -11  -6  12      263.65      298.53     15.86 o 
 -10  -6  12      225.68      218.79     11.71 o 
  -9  -6  12       74.01       74.07      7.57 o 
  -8  -6  12      838.85      868.60     21.54 o 
  -7  -6  12       72.72       62.44      7.57 o 
  -6  -6  12       40.35       40.01      6.76 o 
  -5  -6  12      551.19      535.57     15.41 o 
  -4  -6  12       30.14       29.10      6.22 o 
  -3  -6  12      325.11      296.56     11.53 o 
  -2  -6  12     2989.29     2911.17     53.65 o 
  -1  -6  12       18.82       26.85      9.73 o 
   0  -6  12       14.10       21.08      8.65 o 
   1  -6  12       43.91       27.48      6.85 o 
   2  -6  12      104.04      108.94      9.37 o 
   3  -6  12      170.19      171.21      9.91 o 
   4  -6  12      279.71      274.12     21.09 o 
   5  -6  12      672.93      633.26     30.28 o 
   6  -6  12      412.60      422.09     26.31 o 
 -13  -5  12       39.11       52.62     13.16 o 
 -12  -5  12      115.14      125.97     12.80 o 
 -11  -5  12        0.61        5.77     15.77 o 
 -10  -5  12       58.48       51.36      7.75 o 
  -9  -5  12      827.86      845.08     26.05 o 
  -8  -5  12     2215.26     2237.58     43.27 o 
  -7  -5  12     1668.97     1634.45     33.35 o 
  -6  -5  12      208.70      208.33     10.27 o 
  -5  -5  12     1284.68     1309.21     27.76 o 
  -4  -5  12      617.56      617.50     16.31 o 
  -3  -5  12     2244.33     2210.93     42.10 o 
  -2  -5  12       63.12       62.26      7.75 o 
  -1  -5  12      467.07      450.94     15.23 o 
   0  -5  12       73.77       71.73      7.66 o 
   1  -5  12      171.28      155.35      9.10 o 
   2  -5  12      206.83      173.91     11.71 o 
   3  -5  12        2.71        1.26      8.11 o 
   4  -5  12       18.46       13.25      6.49 o 
   5  -5  12       99.94       86.50     11.62 o 
   6  -5  12       81.69       98.76     11.71 o 
 -13  -4  12       62.06       56.59     22.08 o 
 -12  -4  12       68.67       56.14     10.00 o 
 -11  -4  12      440.06      399.74     17.39 o 
 -10  -4  12      202.48      201.12     12.62 o 
  -9  -4  12       21.74        0.45      7.03 o 
  -8  -4  12       42.41       41.36      7.93 o 
  -7  -4  12       94.20       70.28      6.85 o 
  -6  -4  12      207.62      206.80      9.55 o 
  -5  -4  12        5.05        2.07      7.12 o 
  -4  -4  12      184.99      162.38      8.56 o 
  -3  -4  12     1280.64     1214.30     25.96 o 
  -2  -4  12     1679.65     1642.61     32.90 o 
  -1  -4  12       22.39       20.54     10.72 o 
   0  -4  12      699.60      679.42     21.90 o 
   1  -4  12       74.37       62.44      9.10 o 
   2  -4  12      127.59      117.95     13.97 o 
   3  -4  12        4.07       12.25      6.40 o 
   4  -4  12       60.64       71.36      8.02 o 
   5  -4  12      156.29      177.42     12.62 o 
   6  -4  12      723.29      731.85     24.15 o 
 -13  -3  12       89.56      103.44     13.25 o 
 -12  -3  12        2.26        4.60      8.56 o 
 -11  -3  12      276.01      328.18     26.67 o 
 -10  -3  12      447.76      469.86     19.01 o 
  -9  -3  12      866.76      891.68     26.41 o 
  -8  -3  12        1.65        5.05      6.58 o 
  -7  -3  12       13.88       10.45      9.19 o 
  -6  -3  12       72.89       75.42      7.39 o 
  -5  -3  12      366.25      347.30     11.90 o 
  -4  -3  12      479.28      477.08     20.19 o 
  -3  -3  12     1785.54     1665.38     41.02 o 
  -2  -3  12      551.30      545.57     18.92 o 
  -1  -3  12      959.99      946.78     27.04 o 
   0  -3  12      528.03      529.89     19.10 o 
   1  -3  12       13.52       18.11      5.86 o 
   2  -3  12      275.69      304.57     13.34 o 
   3  -3  12     1249.73     1241.81     27.67 o 
   4  -3  12        5.88       19.73      9.28 o 
   5  -3  12     1194.34     1151.73     33.26 o 
   6  -3  12     1295.08     1307.22     36.23 o 
 -13  -2  12       47.51       38.57     16.22 o 
 -12  -2  12      512.50      602.06     24.78 o 
 -11  -2  12       17.75       41.63      9.55 o 
 -10  -2  12       16.36       20.18     18.47 o 
  -9  -2  12      601.21      551.88     19.10 o 
  -8  -2  12        0.38       -0.90     11.08 o 
  -7  -2  12       47.50       43.79      8.56 o 
  -6  -2  12      137.08      137.87     11.17 o 
  -5  -2  12      117.54      114.35     11.26 o 
  -4  -2  12      367.04      341.71     15.59 o 
  -3  -2  12      151.95      157.33     11.08 o 
  -2  -2  12      108.43      124.53     10.27 o 
  -1  -2  12      437.57      452.47     31.72 o 
   0  -2  12     1393.92     1410.44     29.65 o 
   1  -2  12      614.73      664.53     17.66 o 
   2  -2  12      152.54      128.40      9.46 o 
   3  -2  12        0.15        5.41     18.47 o 
   4  -2  12      748.83      795.12     25.23 o 
   5  -2  12     1561.13     1603.47     42.00 o 
   6  -2  12      396.17      401.54     24.96 o 
 -13  -1  12      379.81      428.30     39.47 o 
 -12  -1  12       31.83       42.98     11.44 o 
 -11  -1  12      229.95      207.52     14.78 o 
 -10  -1  12      953.30      909.44     27.49 o 
  -9  -1  12      103.86      111.55     22.80 o 
  -8  -1  12       26.88       15.86     13.97 o 
  -7  -1  12       84.87       68.39      9.37 o 
  -6  -1  12      101.09      111.64     10.45 o 
  -5  -1  12        7.31        6.31      7.39 o 
  -4  -1  12      286.43      266.82     22.62 o 
  -3  -1  12      736.99      754.14     23.79 o 
  -2  -1  12      570.61      596.04     21.18 o 
  -1  -1  12       35.70       28.29      9.10 o 
   0  -1  12       13.29        4.05      6.31 o 
   1  -1  12       12.81       10.00     13.16 o 
   2  -1  12        8.50       18.20      7.39 o 
   3  -1  12      465.07      460.03     15.50 o 
   4  -1  12       72.46       71.54     15.95 o 
   5  -1  12       83.90       63.44     10.18 o 
 -13   0  12        0.46       25.05     14.96 o 
 -12   0  12      215.59      214.01     19.10 o 
 -11   0  12      451.24      437.23     17.93 o 
 -10   0  12       44.10       52.17      8.20 o 
  -9   0  12        9.26       -6.40      6.40 o 
  -8   0  12       10.09       13.07      7.12 o 
  -7   0  12       34.17       50.55     10.63 o 
  -6   0  12      166.06      172.47     17.75 o 
  -5   0  12      551.72      509.16     28.75 o 
  -4   0  12      863.92      833.83     33.62 o 
  -3   0  12       55.26       61.63     20.90 o 
  -2   0  12       85.79       81.10      7.66 o 
  -1   0  12      210.86      206.71     10.81 o 
   0   0  12      613.63      611.72     17.12 o 
   1   0  12      202.02      195.63     11.26 o 
   2   0  12      719.98      638.41     17.93 o 
   3   0  12       10.82        5.32      6.49 o 
   4   0  12       14.44       -1.08      8.11 o 
   5   0  12        0.13       -1.98     10.81 o 
 -13   1  12       94.71       96.23     11.35 o 
 -12   1  12        0.24        0.54     12.89 o 
 -11   1  12       17.32       11.62      7.93 o 
 -10   1  12      248.16      218.70     13.70 o 
  -9   1  12      244.47      187.70     21.90 o 
  -8   1  12       64.26       60.55      9.82 o 
  -7   1  12      519.80      465.81     24.87 o 
  -6   1  12     1781.07     1724.44     43.18 o 
  -5   1  12      281.03      264.84     28.02 o 
  -4   1  12      807.48      868.33     30.01 o 
  -3   1  12     1297.45     1313.78     28.30 o 
  -2   1  12      424.49      427.41     13.88 o 
  -1   1  12        1.34        0.27     17.57 o 
   0   1  12     1266.93     1201.80     27.13 o 
   1   1  12      301.35      335.21     13.52 o 
   2   1  12        2.66       -6.94      6.94 o 
   3   1  12       32.06       46.13      9.46 o 
   4   1  12       20.94       20.54      8.65 o 
 -12   2  12        1.30       19.64     10.72 o 
 -11   2  12      127.95      128.22     12.16 o 
 -10   2  12       34.35       21.26      8.47 o 
  -9   2  12        0.65       17.93     10.54 o 
  -8   2  12        9.42       -7.21      7.21 o 
  -7   2  12      125.47       95.33     10.90 o 
  -6   2  12      300.52      277.36     15.05 o 
  -5   2  12     1524.28     1570.09     42.00 o 
  -4   2  12      875.42      911.87     22.08 o 
  -3   2  12        8.19        8.20      7.93 o 
  -2   2  12      569.93      609.64     17.39 o 
  -1   2  12      245.19      264.56     11.89 o 
   0   2  12      499.89      543.30     17.12 o 
   1   2  12      173.41      154.09     10.09 o 
   2   2  12      169.60      150.39      9.91 o 
   3   2  12      236.12      248.34     25.32 o 
 -12   3  12       14.76       49.02     13.16 o 
 -11   3  12       57.09       51.00     31.54 o 
 -10   3  12        7.87        1.35      8.47 o 
  -9   3  12        8.64       16.31      8.47 o 
  -8   3  12        5.59        2.61      8.83 o 
  -7   3  12      458.83      517.35     21.81 o 
  -6   3  12      403.29      396.14     14.06 o 
  -5   3  12       29.53       22.44      7.48 o 
  -4   3  12        7.45       -1.26      5.95 o 
  -3   3  12       79.43       73.71      8.56 o 
  -2   3  12       25.84        7.57      6.22 o 
  -1   3  12        3.38       -5.32      5.32 o 
   0   3  12       36.15       49.11     16.04 o 
   1   3  12      103.69       92.18     11.44 o 
   2   3  12       66.14       72.27      8.83 o 
   3   3  12      504.61      518.07     20.73 o 
 -11   4  12      104.34      130.75     17.21 o 
 -10   4  12      420.07      444.98     26.04 o 
  -9   4  12      113.50       88.49     14.42 o 
  -8   4  12        1.45        2.88     10.27 o 
  -7   4  12       95.18       72.00     11.26 o 
  -6   4  12      560.09      532.77     19.47 o 
  -5   4  12     1142.13     1121.72     31.63 o 
  -4   4  12       91.01       69.29      9.28 o 
  -3   4  12      362.73      341.62     16.31 o 
  -2   4  12        9.82       -0.63      5.86 o 
  -1   4  12        7.72       -5.59      6.31 o 
   0   4  12        8.87       12.70     29.55 o 
   1   4  12        4.58       12.79     12.16 o 
   2   4  12      313.10      314.40     20.46 o 
  -9   5  12      307.10      324.85     24.51 o 
  -8   5  12      944.44      950.88     28.21 o 
  -7   5  12      475.40      460.12     21.99 o 
  -6   5  12       21.10        0.18      7.12 o 
  -5   5  12        5.89       31.27     10.36 o 
  -4   5  12        7.51       10.90     11.44 o 
  -3   5  12       87.22       81.10     11.62 o 
  -2   5  12      136.69      147.60     12.43 o 
  -1   5  12        5.31       10.72      8.20 o 
   0   5  12       43.35       38.75     18.83 o 
  -8   6  12      155.65      178.50     21.00 o 
  -7   6  12       27.42       19.28     11.98 o 
  -6   6  12      462.22      464.62     18.56 o 
  -5   6  12      151.64      168.86     14.15 o 
  -4   6  12       40.23       29.73     11.17 o 
  -3   6  12       85.48       79.83     11.80 o 
  -2   6  12       39.14       53.79     12.07 o 
  -5 -13  13       38.37       45.59     10.18 o 
  -4 -13  13       92.19       53.16     28.47 o 
  -3 -13  13      125.95      114.17     27.66 o 
  -2 -13  13       47.98       37.39      9.91 o 
  -1 -13  13       94.42       63.26     10.90 o 
   0 -13  13      240.43      276.46     16.76 o 
   1 -13  13       70.05       62.26     11.35 o 
  -7 -12  13      247.21      293.40     11.98 o 
  -6 -12  13      193.83      193.73     13.88 o 
  -5 -12  13      282.47      270.60     16.40 o 
  -4 -12  13      100.15       87.49     19.73 o 
  -3 -12  13       58.77       58.39     12.98 o 
  -2 -12  13       45.39       57.94     19.28 o 
  -1 -12  13       83.35       98.76     12.07 o 
   0 -12  13      226.87      239.06     15.05 o 
   1 -12  13      120.72      128.76     29.10 o 
   2 -12  13       70.47       40.46      9.73 o 
  -9 -11  13       60.08       35.68      7.75 o 
  -8 -11  13       24.37       45.68      9.46 o 
  -7 -11  13        3.30       -1.26      8.38 o 
  -6 -11  13       17.84       26.04     10.36 o 
  -5 -11  13      276.31      276.91     13.34 o 
  -4 -11  13      209.30      214.91     15.41 o 
  -3 -11  13      352.91      385.95     19.55 o 
  -2 -11  13      103.01      132.73     13.07 o 
  -1 -11  13      379.97      399.92     28.02 o 
   0 -11  13        3.07       28.02     10.09 o 
   1 -11  13      243.80      271.95     17.48 o 
   2 -11  13      221.10      230.59     16.58 o 
   3 -11  13      240.68      239.96     15.23 o 
 -10 -10  13      147.60      139.13     14.06 o 
  -9 -10  13       49.15       50.37      7.93 o 
  -8 -10  13      171.07      140.66      9.01 o 
  -7 -10  13       38.75       34.24      7.93 o 
  -6 -10  13       34.06       23.25      6.85 o 
  -5 -10  13        6.44        1.89     11.80 o 
  -4 -10  13      280.32      263.21     14.15 o 
  -3 -10  13      680.59      715.72     19.65 o 
  -2 -10  13      410.16      420.56     16.13 o 
  -1 -10  13      108.62      101.19     11.98 o 
   0 -10  13     2231.52     2321.22     57.42 o 
   1 -10  13      420.59      426.33     18.56 o 
   2 -10  13        1.42       -0.45      9.10 o 
   3 -10  13      127.41      113.99     13.88 o 
   4 -10  13       79.46       81.19     13.25 o 
 -10  -9  13        2.33       16.58     10.63 o 
  -9  -9  13        3.18        0.45      6.40 o 
  -8  -9  13       12.72       15.14      7.21 o 
  -7  -9  13       61.07       63.53      7.75 o 
  -6  -9  13       11.67       12.89     12.98 o 
  -5  -9  13      459.67      465.62     14.78 o 
  -4  -9  13       12.92       17.57     13.70 o 
  -3  -9  13       19.82       38.75      7.84 o 
  -2  -9  13      109.24      124.62     13.97 o 
  -1  -9  13     1449.42     1535.08     32.18 o 
   0  -9  13        5.38       22.80      6.85 o 
   1  -9  13      246.54      204.64     18.83 o 
   2  -9  13       85.25       71.27     11.08 o 
   3  -9  13      188.43      182.02     37.94 o 
   4  -9  13       16.74        1.44      8.83 o 
 -11  -8  13        1.48       15.86     12.25 o 
 -10  -8  13       75.80       91.19     10.99 o 
  -9  -8  13        3.97        8.29      6.76 o 
  -8  -8  13      123.37      111.64      9.64 o 
  -7  -8  13      951.94      964.42     24.69 o 
  -6  -8  13       74.60       94.52      8.65 o 
  -5  -8  13      255.74      251.23     11.17 o 
  -4  -8  13      370.97      387.85     13.34 o 
  -3  -8  13       25.78       17.57      7.12 o 
  -2  -8  13      247.26      258.89     13.34 o 
  -1  -8  13        2.31        1.08      8.47 o 
   0  -8  13       12.68        3.69      7.21 o 
   1  -8  13      168.52      160.75      9.64 o 
   2  -8  13      522.41      442.20     18.20 o 
   3  -8  13      457.59      483.64     38.48 o 
   4  -8  13      117.72      168.05     62.53 o 
 -12  -7  13       68.50       79.74     23.97 o 
 -11  -7  13      342.08      314.31     16.31 o 
 -10  -7  13      471.51      476.88     20.37 o 
  -9  -7  13       28.92       28.02      7.57 o 
  -8  -7  13     1088.09     1127.40     26.32 o 
  -7  -7  13     1195.24     1277.95     28.48 o 
  -6  -7  13       89.29       87.58     14.24 o 
  -5  -7  13       28.18       28.74      6.94 o 
  -4  -7  13      155.03      169.13      9.73 o 
  -3  -7  13       62.95       54.69      8.20 o 
  -2  -7  13      591.85      574.68     16.40 o 
  -1  -7  13      342.95      308.27     11.98 o 
   0  -7  13      408.75      364.60     13.07 o 
   1  -7  13       64.55       69.47      7.93 o 
   2  -7  13       13.34        5.86      9.64 o 
   3  -7  13      181.57      147.06     22.17 o 
   4  -7  13        0.47      -10.54     10.54 o 
 -12  -6  13      162.47      160.39     13.97 o 
 -11  -6  13        0.28      -10.72     10.72 o 
 -10  -6  13      302.80      350.17     13.61 o 
  -9  -6  13      486.99      502.21     19.83 o 
  -8  -6  13      282.61      276.64     17.39 o 
  -7  -6  13       44.04       28.47      6.22 o 
  -6  -6  13      332.04      336.21     12.08 o 
  -5  -6  13     1685.59     1697.45     34.52 o 
  -4  -6  13      433.46      461.39     14.24 o 
  -3  -6  13       47.28       35.86      6.58 o 
  -2  -6  13      321.37      340.35     12.35 o 
  -1  -6  13       89.02       82.36      8.47 o 
   0  -6  13        0.20       -6.13      8.29 o 
   1  -6  13        0.65       -8.92      8.92 o 
   2  -6  13       29.28       18.20      8.92 o 
   3  -6  13       13.79       23.88     15.86 o 
   4  -6  13      210.51      191.30     12.44 o 
   5  -6  13      143.87       86.68     14.06 o 
 -12  -5  13       64.86       55.60     10.36 o 
 -11  -5  13      362.86      372.34     32.80 o 
 -10  -5  13      228.94      234.19     13.79 o 
  -9  -5  13       60.38       87.22     22.53 o 
  -8  -5  13      822.39      813.80     20.46 o 
  -7  -5  13       42.31       64.07     10.18 o 
  -6  -5  13       10.09       16.94      6.94 o 
  -5  -5  13       20.67       20.81      6.31 o 
  -4  -5  13        0.02        2.79     12.79 o 
  -3  -5  13       35.83       40.46      6.49 o 
  -2  -5  13      284.88      277.54     11.71 o 
  -1  -5  13      161.26      149.40     27.21 o 
   0  -5  13       64.77       59.83      9.28 o 
   1  -5  13        0.27        0.27     10.18 o 
   2  -5  13        0.77        6.76      8.47 o 
   3  -5  13       32.32       16.67      8.74 o 
   4  -5  13      101.99      113.99     13.16 o 
   5  -5  13       64.04       61.90     14.15 o 
 -13  -4  13       11.68       -1.53     11.44 o 
 -12  -4  13        2.12       17.93     14.96 o 
 -11  -4  13      516.67      533.39     15.14 o 
 -10  -4  13      300.41      297.46     16.49 o 
  -9  -4  13      773.56      732.86     27.22 o 
  -8  -4  13        5.17        0.45      6.76 o 
  -7  -4  13       35.54       39.38      7.21 o 
  -6  -4  13      158.31      150.57     13.79 o 
  -5  -4  13       17.16       24.69      8.02 o 
  -4  -4  13      399.49      407.13     16.49 o 
  -3  -4  13     3330.98     3206.18     77.19 o 
  -2  -4  13     1744.13     1654.30     41.47 o 
  -1  -4  13       52.92       44.60      9.64 o 
   0  -4  13       93.61      105.61     10.36 o 
   1  -4  13      101.79       88.94     10.36 o 
   2  -4  13      260.37      274.39     14.96 o 
   3  -4  13      111.39       94.16     10.27 o 
   4  -4  13      117.15      107.05     15.77 o 
   5  -4  13       17.30        7.03      9.19 o 
 -13  -3  13      607.61      626.48     23.07 o 
 -12  -3  13      688.72      731.85     30.91 o 
 -11  -3  13      373.58      353.51     30.10 o 
 -10  -3  13       24.51        2.61     11.17 o 
  -9  -3  13      106.02       93.53     29.47 o 
  -8  -3  13       79.55       72.72      9.01 o 
  -7  -3  13      164.63      153.82     11.62 o 
  -6  -3  13      190.80      155.26     11.08 o 
  -5  -3  13      192.94      147.51     24.42 o 
  -4  -3  13       57.97       60.55     23.88 o 
  -3  -3  13      228.71      236.18     12.62 o 
  -2  -3  13      457.39      426.51     17.12 o 
  -1  -3  13      685.48      676.89     22.26 o 
   0  -3  13      468.65      459.59     24.69 o 
   1  -3  13      251.74      251.68     13.61 o 
   2  -3  13       97.47       85.51     10.00 o 
   3  -3  13      124.03      157.96      9.91 o 
   4  -3  13        0.43       40.64     13.52 o 
   5  -3  13       23.90       70.37     19.73 o 
 -13  -2  13      110.87       93.26     14.51 o 
 -12  -2  13       90.49       57.31     13.70 o 
 -11  -2  13      213.97      226.62     14.96 o 
 -10  -2  13      924.35      855.45     26.41 o 
  -9  -2  13      108.69       91.64     11.44 o 
  -8  -2  13       11.12        5.77      8.29 o 
  -7  -2  13       65.56       49.74      9.37 o 
  -6  -2  13       29.10       40.55      9.55 o 
  -5  -2  13      243.43      227.71     12.89 o 
  -4  -2  13        0.84        6.31     11.89 o 
  -3  -2  13     1584.75     1589.42     53.18 o 
  -2  -2  13     2931.81     2756.86     63.66 o 
  -1  -2  13     1599.14     1555.25     40.29 o 
   0  -2  13      233.09      209.78     18.65 o 
   1  -2  13       87.03       86.95     10.72 o 
   2  -2  13       16.20       34.06      6.67 o 
   3  -2  13        0.33       22.08     10.99 o 
   4  -2  13       27.64       63.07     18.65 o 
 -12  -1  13      370.96      390.36     25.23 o 
 -11  -1  13      407.78      403.89     17.84 o 
 -10  -1  13      274.41      283.76     15.68 o 
  -9  -1  13       64.56       63.53     13.34 o 
  -8  -1  13      105.53       84.97     12.16 o 
  -7  -1  13       10.91        2.16     13.61 o 
  -6  -1  13       23.65       17.48     22.17 o 
  -5  -1  13      125.17      123.45     11.98 o 
  -4  -1  13      529.86      528.80     38.30 o 
  -3  -1  13      121.81       98.13     18.29 o 
  -2  -1  13      280.82      278.71     15.50 o 
  -1  -1  13      210.29      204.37     14.24 o 
   0  -1  13        6.06        1.53      9.64 o 
   1  -1  13       38.54       61.09      8.74 o 
   2  -1  13       63.01       49.92      7.84 o 
   3  -1  13       91.02      117.41     13.07 o 
   4  -1  13       69.12       76.14     16.76 o 
 -12   0  13       18.74       31.18     12.52 o 
 -11   0  13       21.90       36.40     10.18 o 
 -10   0  13       43.84        6.22      7.93 o 
  -9   0  13      228.60      187.25     13.07 o 
  -8   0  13      447.74      430.93     18.20 o 
  -7   0  13      351.33      336.93     16.04 o 
  -6   0  13        3.71       17.84      8.29 o 
  -5   0  13       13.65       24.87      8.83 o 
  -4   0  13     1054.95     1057.64     32.09 o 
  -3   0  13      991.45      994.27     29.02 o 
  -2   0  13      791.07      740.17     49.30 o 
  -1   0  13        1.87        6.85      9.46 o 
   0   0  13      100.17       93.89      9.10 o 
   1   0  13       36.46       30.37     12.98 o 
   2   0  13      164.23      178.32     15.86 o 
   3   0  13       47.22       63.89     29.55 o 
 -12   1  13       61.58       58.12     10.09 o 
 -11   1  13        3.70        7.57     11.98 o 
 -10   1  13       72.58       66.95      9.82 o 
  -9   1  13      835.95      846.15     27.22 o 
  -8   1  13      538.77      524.56     20.10 o 
  -7   1  13       74.97       66.50      9.46 o 
  -6   1  13      658.96      676.79     22.71 o 
  -5   1  13     1300.86     1222.00     33.53 o 
  -4   1  13      762.05      758.45     33.07 o 
  -3   1  13       40.27       42.53      9.10 o 
  -2   1  13      741.17      760.61     20.28 o 
  -1   1  13      210.58      206.98     18.83 o 
   0   1  13       22.54       26.76     17.57 o 
   1   1  13        0.14        9.10      7.66 o 
   2   1  13       16.22       15.32      8.20 o 
   3   1  13       12.92       29.73     10.36 o 
 -11   2  13       13.79       18.02      8.83 o 
 -10   2  13       42.01       51.63      9.82 o 
  -9   2  13        1.22       -3.33      7.84 o 
  -8   2  13      103.08      117.59     19.73 o 
  -7   2  13     1225.33     1168.07     70.21 o 
  -6   2  13     1008.16     1014.26     42.54 o 
  -5   2  13       74.34       82.63     18.29 o 
  -4   2  13       15.86       10.90     11.53 o 
  -3   2  13      197.21      191.66     10.90 o 
  -2   2  13        5.80       22.08      7.03 o 
  -1   2  13       43.44       44.60     28.83 o 
   0   2  13       59.01       54.24      8.65 o 
   1   2  13        3.00       -2.07      6.94 o 
   2   2  13        2.69       40.64     12.43 o 
 -11   3  13       19.92       28.83     12.61 o 
 -10   3  13      132.43      136.42     22.98 o 
  -9   3  13       33.75       28.47     24.87 o 
  -8   3  13        8.44       15.86      8.92 o 
  -7   3  13        4.18        2.07      8.02 o 
  -6   3  13       17.50       -1.98      8.38 o 
  -5   3  13        3.01       19.37     21.81 o 
  -4   3  13       99.57       97.05      8.65 o 
  -3   3  13        1.19       16.85      6.94 o 
  -2   3  13        9.31       21.72     10.81 o 
  -1   3  13      127.65      115.25      9.73 o 
   0   3  13      183.73      179.95     12.89 o 
   1   3  13      261.42      261.59     13.34 o 
 -10   4  13       67.91       56.59     15.77 o 
  -9   4  13      240.03      288.89     35.59 o 
  -8   4  13      256.21      267.99     21.27 o 
  -7   4  13       23.71       24.51     15.50 o 
  -6   4  13       41.87       47.22      9.19 o 
  -5   4  13       11.54       16.22      6.85 o 
  -4   4  13        4.59       10.81      9.28 o 
  -3   4  13      239.60      224.19     12.53 o 
  -2   4  13       67.50       62.26      8.74 o 
  -1   4  13       89.78       91.01      9.01 o 
  -7   5  13      128.38      122.10     11.62 o 
  -6   5  13       87.45       82.36     11.26 o 
  -5   5  13        4.60       -8.83     11.35 o 
  -4   5  13        2.92       -7.30      8.11 o 
  -3   5  13        8.48        8.83     16.85 o 
  -6 -12  14       83.15       84.52     13.25 o 
  -5 -12  14        2.01        5.86     19.28 o 
  -4 -12  14        3.21      -15.68     15.68 o 
  -3 -12  14       18.31        6.04     32.26 o 
  -2 -12  14      302.97      319.35     18.11 o 
  -1 -12  14        0.36        0.72      9.55 o 
   0 -12  14      254.95      277.99     19.10 o 
  -8 -11  14      218.12      227.80     15.50 o 
  -7 -11  14      168.11      152.10     10.54 o 
  -6 -11  14      409.70      386.04     12.53 o 
  -5 -11  14      426.16      442.27     15.14 o 
  -4 -11  14      517.41      514.55     16.49 o 
  -3 -11  14      288.68      317.91     18.11 o 
  -2 -11  14       22.07        2.43      8.02 o 
  -1 -11  14       93.94       84.79     14.24 o 
   0 -11  14      411.15      426.59     22.08 o 
   1 -11  14      365.55      415.14     21.63 o 
   2 -11  14      157.64      160.93     15.50 o 
  -9 -10  14       10.42        2.25      7.66 o 
  -8 -10  14       64.51       45.68      8.02 o 
  -7 -10  14      536.55      512.48     16.04 o 
  -6 -10  14      477.49      513.29     16.67 o 
  -5 -10  14      263.48      255.46     11.71 o 
  -4 -10  14        9.40       -6.76      6.76 o 
  -3 -10  14      224.72      206.71     11.53 o 
  -2 -10  14      104.16       83.35     17.12 o 
  -1 -10  14      377.55      405.05     18.11 o 
   0 -10  14      357.37      349.72     34.60 o 
   1 -10  14       72.65       66.14     21.18 o 
   2 -10  14       21.81       22.35     15.41 o 
   3 -10  14      127.43      164.45     23.52 o 
 -10  -9  14        4.57       -1.26      9.19 o 
  -9  -9  14        3.35        4.51     10.09 o 
  -8  -9  14      233.64      214.01     13.88 o 
  -7  -9  14        1.28       10.63      9.10 o 
  -6  -9  14       33.45       36.40      8.92 o 
  -5  -9  14      187.62      192.47     11.71 o 
  -4  -9  14      567.16      571.70     16.94 o 
  -3  -9  14      146.41      168.32     21.90 o 
  -2  -9  14       32.38       25.77      9.55 o 
  -1  -9  14      430.95      454.44     26.76 o 
   0  -9  14      365.10      349.91     12.89 o 
   1  -9  14      191.70      208.87     14.87 o 
   2  -9  14      131.54      147.06     12.07 o 
   3  -9  14       70.16       78.75     11.26 o 
 -10  -8  14       49.11       65.42      8.92 o 
  -9  -8  14       47.17       58.66      7.12 o 
  -8  -8  14      598.34      600.81     18.11 o 
  -7  -8  14      621.82      601.71     17.75 o 
  -6  -8  14       31.00       37.12      7.84 o 
  -5  -8  14       12.45       12.16      8.83 o 
  -4  -8  14       63.51       62.71     12.98 o 
  -3  -8  14      390.68      337.02     16.04 o 
  -2  -8  14        3.53        0.27      7.21 o 
  -1  -8  14      100.49      102.81      8.38 o 
   0  -8  14      151.65      145.07      9.01 o 
   1  -8  14       21.12       26.49      9.82 o 
   2  -8  14       28.15       11.98     12.70 o 
   3  -8  14       21.18       12.25     12.52 o 
 -11  -7  14       12.54        7.75     14.15 o 
 -10  -7  14      652.31      687.32     20.64 o 
  -9  -7  14      427.88      475.35     16.76 o 
  -8  -7  14      191.18      186.26     13.88 o 
  -7  -7  14      419.13      394.34     14.24 o 
  -6  -7  14      197.11      190.94     10.18 o 
  -5  -7  14       40.91       42.08      7.48 o 
  -4  -7  14      238.35      248.79     11.08 o 
  -3  -7  14      390.44      370.09     21.45 o 
  -2  -7  14      115.90      101.82      8.83 o 
  -1  -7  14      126.61      132.28     12.89 o 
   0  -7  14       66.52       80.01     11.17 o 
   1  -7  14       66.13       46.95     16.67 o 
   2  -7  14      362.59      335.76     16.13 o 
   3  -7  14      485.85      491.84     19.28 o 
 -11  -6  14      661.27      694.26     24.33 o 
 -10  -6  14      394.43      383.61     17.39 o 
  -9  -6  14        0.97       -4.05      7.48 o 
  -8  -6  14      689.57      670.93     18.47 o 
  -7  -6  14     1031.68     1021.48     24.15 o 
  -6  -6  14      388.49      402.53     16.76 o 
  -5  -6  14        4.07        5.59      5.95 o 
  -4  -6  14       94.23      102.81      8.38 o 
  -3  -6  14        0.42        7.93     10.27 o 
  -2  -6  14        5.81        6.22      9.37 o 
  -1  -6  14      212.50      223.29     13.25 o 
   0  -6  14      793.88      764.13     24.42 o 
   1  -6  14        9.55       13.70     12.70 o 
   2  -6  14       53.87       45.86     10.09 o 
   3  -6  14      108.78      124.44     15.50 o 
   4  -6  14      115.62      125.43     16.13 o 
 -12  -5  14       23.03        6.85     16.22 o 
 -11  -5  14      107.30      110.29      8.74 o 
 -10  -5  14       39.67       48.03     10.90 o 
  -9  -5  14      178.28      168.23     11.98 o 
  -8  -5  14       36.20       27.03      8.38 o 
  -7  -5  14       42.11       17.39      6.58 o 
  -6  -5  14      125.34      118.76      8.92 o 
  -5  -5  14      110.58       91.64     14.06 o 
  -4  -5  14      107.17      117.32     10.45 o 
  -3  -5  14      532.86      524.93     19.01 o 
  -2  -5  14      539.24      556.56     20.10 o 
  -1  -5  14      176.53      184.63     12.53 o 
   0  -5  14       75.60       28.65     17.39 o 
   1  -5  14      326.34      341.61     16.13 o 
   2  -5  14      242.26      254.83     16.67 o 
   3  -5  14        0.57        2.61     26.85 o 
   4  -5  14       11.00        5.05     11.89 o 
 -12  -4  14      402.79      439.30     23.25 o 
 -11  -4  14       14.24       37.03     10.90 o 
 -10  -4  14       30.28       35.86     13.52 o 
  -9  -4  14       95.05       54.60     34.33 o 
  -8  -4  14      132.93      122.10     10.27 o 
  -7  -4  14       10.15       16.13      8.65 o 
  -6  -4  14       47.27       34.24      8.47 o 
  -5  -4  14        2.17       23.07     20.18 o 
  -4  -4  14      295.05      278.62     14.42 o 
  -3  -4  14      927.36      946.93     44.79 o 
  -2  -4  14        6.76        3.60     20.18 o 
  -1  -4  14      859.69      833.36     31.45 o 
   0  -4  14      312.72      323.50     52.81 o 
   1  -4  14        1.24       -6.13     15.95 o 
   2  -4  14      138.10      141.38     17.57 o 
   3  -4  14      817.08      792.96     25.95 o 
 -12  -3  14      122.85      113.36     15.86 o 
 -11  -3  14      111.41      139.13     13.43 o 
 -10  -3  14       97.68      114.26     11.26 o 
  -9  -3  14       51.48       48.66     12.43 o 
  -8  -3  14      377.41      383.43     17.48 o 
  -7  -3  14        0.13       -6.13      6.76 o 
  -6  -3  14      222.23      216.89     21.81 o 
  -5  -3  14       53.64       23.79     11.71 o 
  -4  -3  14       44.41       46.58      8.83 o 
  -3  -3  14      517.34      508.34     26.13 o 
  -2  -3  14      447.39      444.44     17.75 o 
  -1  -3  14      454.20      395.60     20.10 o 
   0  -3  14       60.97       41.36     10.54 o 
   1  -3  14      189.37      206.35     24.33 o 
   2  -3  14      170.02      148.77     11.80 o 
   3  -3  14      118.99       98.40     11.17 o 
 -12  -2  14      663.59      747.52     37.49 o 
 -11  -2  14      122.27      132.37     11.62 o 
 -10  -2  14       40.12       35.86      8.29 o 
  -9  -2  14       16.07        2.79      7.12 o 
  -8  -2  14        2.98        4.05      8.47 o 
  -7  -2  14        0.99       -3.87     10.45 o 
  -6  -2  14        1.29        6.58      7.30 o 
  -5  -2  14       96.93      112.99     11.17 o 
  -4  -2  14      251.69      248.79     13.79 o 
  -3  -2  14       28.03       40.55      8.83 o 
  -2  -2  14      249.50      200.95     13.34 o 
  -1  -2  14      193.47      166.52     17.57 o 
   0  -2  14        2.85       16.67      9.10 o 
   1  -2  14        4.59       22.53      8.74 o 
   2  -2  14       12.84        1.80      7.93 o 
   3  -2  14        0.73       14.51     12.89 o 
 -12  -1  14       15.10        3.51     11.17 o 
 -11  -1  14      149.22      135.97     15.14 o 
 -10  -1  14       31.75       34.78     10.99 o 
  -9  -1  14       14.85       13.43     10.81 o 
  -8  -1  14      596.81      588.82     22.08 o 
  -7  -1  14      141.29      166.16     13.88 o 
  -6  -1  14       29.58       16.94      9.55 o 
  -5  -1  14      178.71      166.07     14.33 o 
  -4  -1  14      842.74      851.47     27.04 o 
  -3  -1  14      305.48      318.81     21.09 o 
  -2  -1  14      291.98      255.28     14.69 o 
  -1  -1  14       10.85       -7.21      7.21 o 
   0  -1  14       61.43       30.46     14.42 o 
   1  -1  14        3.43        0.27     12.70 o 
   2  -1  14        2.16        4.42      8.29 o 
 -11   0  14      242.61      222.48     28.20 o 
 -10   0  14      548.86      570.61     28.30 o 
  -9   0  14      481.47      510.77     21.90 o 
  -8   0  14      538.94      516.18     20.01 o 
  -7   0  14        0.48       -5.14     10.09 o 
  -6   0  14      174.63      193.64     12.53 o 
  -5   0  14      462.93      446.88     39.92 o 
  -4   0  14       13.80       -9.73      9.73 o 
  -3   0  14      185.34      173.19     14.15 o 
  -2   0  14      253.23      250.33     21.09 o 
  -1   0  14       15.10       -7.75     11.53 o 
   0   0  14      115.30       78.57     12.62 o 
   1   0  14      171.29      154.36     12.16 o 
   2   0  14       17.25        7.75      7.39 o 
 -11   1  14      164.60      159.40     12.43 o 
 -10   1  14      156.67      158.86     13.25 o 
  -9   1  14      119.11      131.11     11.98 o 
  -8   1  14      120.65      114.17     21.18 o 
  -7   1  14       31.69       30.19     16.58 o 
  -6   1  14       54.84       18.11     35.59 o 
  -5   1  14      272.52      255.82     14.33 o 
  -4   1  14      447.24      415.24     18.20 o 
  -3   1  14      283.68      287.36     15.23 o 
  -2   1  14      277.88      267.36     16.67 o 
  -1   1  14       84.23       86.32     20.45 o 
   0   1  14       26.42       30.73     11.08 o 
   1   1  14       23.62       29.10      8.92 o 
 -10   2  14      112.06      108.31     12.52 o 
  -9   2  14       13.68       -3.87     15.23 o 
  -8   2  14       24.29       11.08      8.92 o 
  -7   2  14      221.49      211.85     14.60 o 
  -6   2  14      161.60      174.72     14.06 o 
  -5   2  14      177.71      187.25     13.70 o 
  -4   2  14       64.04       60.82     10.54 o 
  -3   2  14        1.76        0.27      8.02 o 
  -2   2  14       36.68       39.38     17.39 o 
  -1   2  14        0.27       17.30     11.71 o 
   0   2  14        2.59       17.48     23.70 o 
  -9   3  14      257.20      268.89     15.86 o 
  -8   3  14      109.86      108.94     16.85 o 
  -7   3  14       31.97       38.20      9.10 o 
  -6   3  14        0.37       -2.07      8.83 o 
  -5   3  14       71.61       80.92     15.77 o 
  -4   3  14      203.61      197.52     19.28 o 
  -3   3  14        0.48        4.23     13.52 o 
  -2   3  14       88.16      113.80     10.63 o 
  -6   4  14       33.07       28.29     15.14 o 
  -5   4  14       53.43       51.81     16.04 o 
  -6 -11  15      703.93      743.65     20.64 o 
  -5 -11  15        0.79       15.86     19.19 o 
  -4 -11  15       90.13       72.90      8.56 o 
  -3 -11  15      155.20      182.92     16.67 o 
  -2 -11  15       36.79       26.04     12.89 o 
  -1 -11  15       40.03       26.31      9.73 o 
   0 -11  15      106.07       84.88     16.94 o 
  -8 -10  15       70.77       64.97      8.11 o 
  -7 -10  15       31.23        2.16      6.94 o 
  -6 -10  15       75.34       78.48     20.45 o 
  -5 -10  15       40.91       56.23     14.06 o 
  -4 -10  15       41.00       45.86     10.81 o 
  -3 -10  15        3.87       -0.45      6.67 o 
  -2 -10  15       85.39       88.76     10.27 o 
  -1 -10  15        0.95        7.93      8.83 o 
   0 -10  15       39.67       35.86     10.36 o 
   1 -10  15      203.49      213.56     15.86 o 
  -9  -9  15       28.08       52.17      9.55 o 
  -8  -9  15      432.84      463.09     15.95 o 
  -7  -9  15      222.85      236.81     13.16 o 
  -6  -9  15        0.13       13.70      8.47 o 
  -5  -9  15      156.72      164.36     10.54 o 
  -4  -9  15       41.15       18.11      6.58 o 
  -3  -9  15       37.15       30.01     12.70 o 
  -2  -9  15       68.97       67.40      8.29 o 
  -1  -9  15       32.05       41.00     10.36 o 
   0  -9  15      238.10      225.00     32.44 o 
   1  -9  15      459.48      402.90     20.91 o 
 -10  -8  15      267.67      220.59     21.63 o 
  -9  -8  15      218.29      208.69     11.53 o 
  -8  -8  15       37.87       40.82     10.99 o 
  -7  -8  15      158.29      179.32     12.62 o 
  -6  -8  15      584.02      614.95     32.62 o 
  -5  -8  15      629.93      589.37     22.98 o 
  -4  -8  15        9.83       12.61      7.57 o 
  -3  -8  15        0.58       -3.78     14.24 o 
  -2  -8  15        0.17       -5.14     16.22 o 
  -1  -8  15      229.19      223.92     14.33 o 
   0  -8  15       97.02       87.31     20.18 o 
   1  -8  15       53.76       49.20     27.57 o 
   2  -8  15      166.24      157.87     19.19 o 
 -10  -7  15        0.59        4.33     16.31 o 
  -9  -7  15       29.18       24.42     13.07 o 
  -8  -7  15      310.10      328.18     13.25 o 
  -7  -7  15       33.47        9.01      7.03 o 
  -6  -7  15      377.49      359.64     13.25 o 
  -5  -7  15       56.20       43.97      7.57 o 
  -4  -7  15       18.23       15.95      9.37 o 
  -3  -7  15       20.52       40.28     33.88 o 
  -2  -7  15        1.37        9.73      8.29 o 
  -1  -7  15       50.18       47.67     15.86 o 
   0  -7  15      492.71      517.35     20.55 o 
   1  -7  15       10.10        0.36     10.81 o 
   2  -7  15       17.93        3.15      8.47 o 
 -10  -6  15       65.54       64.79     12.16 o 
  -9  -6  15      257.08      263.30     23.70 o 
  -8  -6  15      111.81       97.68      8.56 o 
  -7  -6  15       66.28       59.92      7.66 o 
  -6  -6  15       55.01       60.01      9.19 o 
  -5  -6  15       23.04       33.52      8.65 o 
  -4  -6  15        0.34       -1.80      7.03 o 
  -3  -6  15      139.11      141.56     11.53 o 
  -2  -6  15       17.59       22.80      8.20 o 
  -1  -6  15       17.69       25.86      8.65 o 
   0  -6  15      128.01      113.08     14.06 o 
   1  -6  15      146.98      168.77     15.59 o 
   2  -6  15       47.20       67.94     11.71 o 
 -11  -5  15       35.23       49.02     26.49 o 
 -10  -5  15        1.38       -5.32     10.45 o 
  -9  -5  15       82.84       73.98     24.42 o 
  -8  -5  15       54.64       43.07      9.19 o 
  -7  -5  15        0.09       12.79     15.86 o 
  -6  -5  15      358.27      327.11     19.46 o 
  -5  -5  15      399.86      393.79     34.78 o 
  -4  -5  15      188.20      198.51     12.89 o 
  -3  -5  15       17.46       15.32      8.38 o 
  -2  -5  15      301.50      296.28     14.96 o 
  -1  -5  15      825.36      842.27     34.61 o 
   0  -5  15      364.66      392.98     17.84 o 
   1  -5  15       17.68       33.43     10.54 o 
   2  -5  15      150.09      152.10     19.01 o 
 -11  -4  15       98.88      136.51     42.17 o 
 -10  -4  15       24.44       16.85      9.46 o 
  -9  -4  15      136.35      123.45     11.71 o 
  -8  -4  15       66.80       75.33     12.25 o 
  -7  -4  15      129.60      120.38     21.63 o 
  -6  -4  15      297.31      283.22     14.96 o 
  -5  -4  15       67.04       63.25      9.64 o 
  -4  -4  15      196.67      169.40     20.73 o 
  -3  -4  15     1012.59      976.14     41.46 o 
  -2  -4  15      404.20      403.26     17.84 o 
  -1  -4  15       43.42       49.92     14.60 o 
   0  -4  15      270.58      282.59     15.14 o 
   1  -4  15      174.60      162.83     29.92 o 
   2  -4  15      167.72      145.52     29.38 o 
 -11  -3  15        2.11        9.55      8.02 o 
 -10  -3  15       54.14       70.10     10.54 o 
  -9  -3  15       44.69       34.15      9.01 o 
  -8  -3  15      100.96       90.11     11.17 o 
  -7  -3  15        0.50       15.95      8.20 o 
  -6  -3  15      231.52      221.13     13.52 o 
  -5  -3  15       82.77       93.98     10.27 o 
  -4  -3  15      325.66      282.86     27.30 o 
  -3  -3  15       31.49       24.33      7.84 o 
  -2  -3  15       28.76       50.37      9.46 o 
  -1  -3  15      321.13      291.15     15.14 o 
   0  -3  15      263.48      249.42     15.23 o 
   1  -3  15       28.84       41.54     12.70 o 
 -11  -2  15       46.58       56.32     10.27 o 
 -10  -2  15        1.86       -9.10     11.71 o 
  -9  -2  15       21.95       25.59      9.28 o 
  -8  -2  15      224.30      251.04     27.30 o 
  -7  -2  15      136.74      123.27     31.63 o 
  -6  -2  15       78.18       52.44      9.37 o 
  -5  -2  15       30.69       32.80      8.74 o 
  -4  -2  15      106.76      104.52     20.36 o 
  -3  -2  15       57.12       74.70     10.63 o 
  -2  -2  15       30.81       30.91     10.18 o 
  -1  -2  15       12.00       17.21     13.16 o 
   0  -2  15       27.21       23.88     15.77 o 
   1  -2  15       14.65       16.85     12.52 o 
 -10  -1  15      324.08      333.95     17.39 o 
  -9  -1  15      209.09      225.81     17.93 o 
  -8  -1  15       63.32       81.37     13.07 o 
  -7  -1  15       94.46      111.37     13.70 o 
  -6  -1  15      533.15      528.44     21.81 o 
  -5  -1  15      234.53      239.24     17.03 o 
  -4  -1  15        2.05        6.58      8.92 o 
  -3  -1  15      173.25      177.51     13.07 o 
  -2  -1  15      198.55      208.96     13.16 o 
  -1  -1  15       15.39       15.14      9.28 o 
   0  -1  15       88.74       95.33     20.18 o 
 -10   0  15       71.60       44.24     20.45 o 
  -9   0  15      278.45      293.94     17.12 o 
  -8   0  15      892.40      921.76     29.47 o 
  -7   0  15      225.38      229.69     24.06 o 
  -6   0  15       13.62       28.29     12.43 o 
  -5   0  15      202.42      190.13     14.78 o 
  -4   0  15      611.81      603.33     27.85 o 
  -3   0  15      181.78      197.97     15.68 o 
  -2   0  15        0.63        7.75      9.28 o 
  -1   0  15       16.17        3.06     11.17 o 
  -9   1  15       20.84       41.45     10.09 o 
  -8   1  15       42.52       65.06     10.90 o 
  -7   1  15       18.85        4.96     17.12 o 
  -6   1  15       21.15       21.99     19.01 o 
  -5   1  15       87.00       85.78     13.97 o 
  -4   1  15       97.80      102.18     13.61 o 
  -3   1  15        0.64       11.35     12.61 o 
  -2   1  15       27.14       35.14     11.71 o 
  -7   2  15       49.09       20.90      8.92 o 
  -6   2  15        2.02       -0.09      9.28 o 
  -5   2  15       22.27       26.49     20.72 o 
  -4   2  15       16.65        5.05     12.52 o 
  -5 -10  16      186.55      173.73     10.72 o 
  -4 -10  16        0.87       36.49      8.20 o 
  -3 -10  16       46.15       25.95      8.02 o 
  -2 -10  16        4.31       33.52     19.37 o 
  -7  -9  16       48.56       54.60     27.66 o 
  -6  -9  16        0.65       -6.22      7.75 o 
  -5  -9  16      126.30      129.48     10.00 o 
  -4  -9  16       74.65       70.10     10.18 o 
  -3  -9  16       11.01        6.40     13.07 o 
  -2  -9  16      307.66      320.52     16.49 o 
  -1  -9  16      141.19      164.00     34.51 o 
  -8  -8  16      196.90      231.67     12.62 o 
  -7  -8  16        0.31       18.65     11.62 o 
  -6  -8  16       87.16       58.48      9.19 o 
  -5  -8  16      109.77       83.89     11.71 o 
  -4  -8  16       53.73       50.10     10.99 o 
  -3  -8  16       19.21       39.83     10.54 o 
  -2  -8  16        0.21       11.89     15.05 o 
  -1  -8  16        8.05       35.23     10.27 o 
   0  -8  16      127.48       98.49     16.13 o 
  -9  -7  16       75.64       34.96     12.98 o 
  -8  -7  16       88.90       80.01      9.73 o 
  -7  -7  16        3.73       12.16     22.17 o 
  -6  -7  16      205.75      187.07     18.92 o 
  -5  -7  16      134.64      134.98     12.25 o 
  -4  -7  16       38.72       55.05     10.09 o 
  -3  -7  16       26.02       64.70      9.91 o 
  -2  -7  16        4.67       -3.33      7.75 o 
  -1  -7  16       57.58       34.78     12.52 o 
   0  -7  16       77.31       72.00     14.06 o 
  -9  -6  16       27.70       24.06      9.28 o 
  -8  -6  16       21.87       23.97     39.56 o 
  -7  -6  16        2.36       -7.03      7.57 o 
  -6  -6  16      123.67      111.82     21.27 o 
  -5  -6  16      485.38      465.08     21.99 o 
  -4  -6  16      233.14      229.96     14.15 o 
  -3  -6  16       87.64       98.40     11.44 o 
  -2  -6  16      452.08      468.95     19.37 o 
  -1  -6  16      643.13      712.01     24.42 o 
   0  -6  16      226.50      252.31     15.05 o 
  -9  -5  16       15.31       10.18     30.46 o 
  -8  -5  16        0.83        5.14     11.80 o 
  -7  -5  16      144.23      138.59     15.32 o 
  -6  -5  16        0.18       16.94     11.98 o 
  -5  -5  16      222.01      206.26     29.74 o 
  -4  -5  16      324.98      311.78     15.95 o 
  -3  -5  16      415.39      436.42     43.88 o 
  -2  -5  16      177.21      210.13     14.24 o 
  -1  -5  16       64.68       86.23     11.08 o 
   0  -5  16      607.57      664.33     52.99 o 
  -9  -4  16       30.72       42.35     10.00 o 
  -8  -4  16      222.75      239.69     15.86 o 
  -7  -4  16        9.93        2.34      7.30 o 
  -6  -4  16       13.74        0.63      7.66 o 
  -5  -4  16      252.37      240.95     14.51 o 
  -4  -4  16       61.13       74.70     11.98 o 
  -3  -4  16       22.05       26.76     17.03 o 
  -2  -4  16      127.07      107.14     11.80 o 
  -1  -4  16      349.23      332.78     17.12 o 
   0  -4  16        4.47       -4.05     11.44 o 
  -9  -3  16       55.75       34.51      9.46 o 
  -8  -3  16      118.80      155.35     13.70 o 
  -7  -3  16        3.64       11.08     12.16 o 
  -6  -3  16      390.66      441.46     18.83 o 
  -5  -3  16       89.11       88.12     27.03 o 
  -4  -3  16      348.71      328.28     28.75 o 
  -3  -3  16      254.82      224.64     14.69 o 
  -2  -3  16       27.81       15.05      8.29 o 
  -1  -3  16      122.82      124.98     19.10 o 
  -9  -2  16        1.90       27.30     10.63 o 
  -8  -2  16       24.20        8.65      8.83 o 
  -7  -2  16      445.58      425.06     18.74 o 
  -6  -2  16      135.98      144.26     12.80 o 
  -5  -2  16       55.41       57.13     10.09 o 
  -4  -2  16        8.64       14.69     14.42 o 
  -3  -2  16       14.55        3.42     12.07 o 
  -2  -2  16       10.23       12.61      8.38 o 
  -1  -2  16      115.48       82.45     16.04 o 
  -8  -1  16      604.11      722.37     39.29 o 
  -7  -1  16       14.34       -8.74      8.74 o 
  -6  -1  16      109.22      104.61     12.89 o 
  -5  -1  16      187.96      211.03     15.50 o 
  -4  -1  16      537.71      539.16     20.82 o 
  -3  -1  16       51.51       69.11     26.31 o 
  -2  -1  16      163.81      136.33     17.75 o 
  -7   0  16      318.19      380.00     31.00 o 
  -6   0  16       42.54       36.76     10.90 o 
  -5   0  16        3.17       27.03     12.43 o 
  -4   0  16        2.17       -1.89     18.83 o 
  -5  -7  17      106.67      118.22     11.98 o 
  -4  -7  17       76.49       74.88     11.17 o 
  -6  -6  17       16.59       27.39     10.54 o 
  -5  -6  17      288.53      317.28     16.76 o 
  -4  -6  17      479.56      505.72     76.15 o 
  -6  -5  17      285.06      290.24     16.49 o 
  -5  -5  17      126.54      136.60     12.62 o 
  -4  -5  17      126.32       97.59     11.17 o 
  -6  -4  17        8.29       14.78      9.37 o 
  -5  -4  17      126.94      128.49     12.16 o 
  -4  -4  17      122.96       99.66     16.94 o 
                                                 
